# Supplementary material for: Dbf4-dependent kinase finetunes Ino80 function at chromosome replication origins
Source: Nat Commun. 2026 Mar 28;17:3029. doi: 10.1038/s41467-026-70698-4 (PMC13035910; doi:10.1038/s41467-026-70698-4)
Supplement: Supplementary file 3 — Supplementary Data 1 [file 41467_2026_70698_MOESM3_ESM.xlsx]

## Sheet: Cell cycle genes
ORF	SYMBOL
YKL138C-A	HSK3
YKL138C-A	HSK3
YPR036W-A	SPO24
YDR363W-A	SEM1
YDL139C	SCM3
YGL061C	DUO1
YGL061C	DUO1
YDR512C	EMI1
YDR512C	EMI1
YJR112W	NNF1
YJR112W	NNF1
YHR185C	PFS1
YBL079W	NUP170
YDR016C	DAD1
YDR016C	DAD1
YAL068C	PAU8
YJR135C	MCM22
YJR135C	MCM22
YML095C	RAD10
YGL054C	ERV14
YDL064W	UBC9
YPL024W	RMI1
YHR164C	DNA2
YHR023W	MYO1
YHR023W	MYO1
YHR023W	MYO1
YGR271C-A	EFG1
YER018C	SPC25
YPR046W	MCM16
YPR046W	MCM16
YOL086W-A	MHF1
YGL033W	HOP2
YGL033W	HOP2
YGL033W	HOP2
YDR477W	SNF1
YDR477W	SNF1
YDR488C	PAC11
YDR499W	LCD1
YDR499W	LCD1
YKR037C	SPC34
YKR037C	SPC34
YKR042W	UTH1
YKR054C	DYN1
YKR054C	DYN1
YKR054C	DYN1
YKR054C	DYN1
YHR079C-A	SAE3
YHR079C-A	SAE3
YDL001W	RMD1
YDR130C	FIN1
YDR130C	FIN1
YDR146C	SWI5
YDR146C	SWI5
YDR155C	CPR1
YDR155C	CPR1
YDR159W	SAC3
YDR318W	MCM21
YDR318W	MCM21
YDR325W	YCG1
YDR325W	YCG1
YDR325W	YCG1
YDR328C	SKP1
YDR328C	SKP1
YDR328C	SKP1
YGR014W	MSB2
YCR002C	CDC10
YCR002C	CDC10
YCR008W	SAT4
YCR010C	ADY2
YGR262C	BUD32
YGR275W	RTT102
YDL126C	CDC48
YDL126C	CDC48
YDL126C	CDC48
YDR168W	CDC37
YGR032W	GSC2
YGR032W	GSC2
YGR040W	KSS1
YGR041W	BUD9
YGR044C	RME1
YGR044C	RME1
YGR044C	RME1
YGR058W	PEF1
YGR059W	SPR3
YGR059W	SPR3
YGR211W	ZPR1
YHR061C	GIC1
YDL127W	PCL2
YDL132W	CDC53
YDL132W	CDC53
YDL134C	PPH21
YDL134C	PPH21
YDL134C	PPH21
YDL154W	MSH5
YDL154W	MSH5
YDL154W	MSH5
YDL155W	CLB3
YDL155W	CLB3
YDL155W	CLB3
YDL155W	CLB3
YDL155W	CLB3
YDR506C	GMC1
YDR506C	GMC1
YDR506C	GMC1
YDL156W	CMR1
YDL156W	CMR1
YDL164C	CDC9
YDL164C	CDC9
YDL165W	CDC36
YDL179W	PCL9
YDL179W	PCL9
YDR507C	GIN4
YDR507C	GIN4
YDR507C	GIN4
YGR221C	TOS2
YGR225W	AMA1
YGR225W	AMA1
YGR225W	AMA1
YGR229C	SMI1
YGR229C	SMI1
YGR230W	BNS1
YDL003W	MCD1
YDL003W	MCD1
YDL003W	MCD1
YDL003W	MCD1
YDL008W	APC11
YKL042W	SPC42
YKL048C	ELM1
YKL048C	ELM1
YKL049C	CSE4
YKL049C	CSE4
YKL049C	CSE4
YKL052C	ASK1
YKL052C	ASK1
YDR516C	EMI2
YDR522C	SPS2
YDR522C	SPS2
YDR522C	SPS2
YDR523C	SPS1
YDR523C	SPS1
YGL003C	CDH1
YGL003C	CDH1
YGL019W	CKB1
YGL021W	ALK1
YGL021W	ALK1
YKR072C	SIS2
YKR077W	MSA2
YKR083C	DAD2
YKR083C	DAD2
YKR083C	DAD2
YKR088C	TVP38
YKR088C	TVP38
YKR091W	SRL3
YDL017W	CDC7
YDL017W	CDC7
YDL017W	CDC7
YDL017W	CDC7
YDL017W	CDC7
YDL028C	MPS1
YDL028C	MPS1
YDL028C	MPS1
YDL028C	MPS1
YDL029W	ARP2
YDL042C	SIR2
YBL097W	BRN1
YBL097W	BRN1
YBL097W	BRN1
YBL105C	PKC1
YGR179C	OKP1
YGR179C	OKP1
YGR188C	BUB1
YGR188C	BUB1
YGR188C	BUB1
YDR180W	SCC2
YDR180W	SCC2
YDR184C	ATC1
YDR195W	REF2
YDR200C	VPS64
YDR201W	SPC19
YDR201W	SPC19
YDR207C	UME6
YDR208W	MSS4
YDR217C	RAD9
YDR217C	RAD9
YDR217C	RAD9
YDR218C	SPR28
YDR218C	SPR28
YDR356W	SPC110
YDR363W	ESC2
YDR363W	ESC2
YDR369C	XRS2
YDR369C	XRS2
YDR383C	NKP1
YDR386W	MUS81
YDR386W	MUS81
YDR386W	MUS81
YDR388W	RVS167
YDR388W	RVS167
YBR007C	DSF2
YBR010W	HHT1
YBR010W	HHT1
YCR038C	BUD5
YCR038C	BUD5
YCR041W	NA
YDL188C	PPH22
YDL188C	PPH22
YDL188C	PPH22
YDL188C	PPH22
YDL194W	SNF3
YGL097W	SRM1
YGR152C	RSR1
YGL106W	MLC1
YGL106W	MLC1
YGL106W	MLC1
YGL106W	MLC1
YDL160C-A	MHF2
YGL116W	CDC20
YGL116W	CDC20
YGL116W	CDC20
YGR092W	DBF2
YGR092W	DBF2
YGR098C	ESP1
YGR098C	ESP1
YGR098C	ESP1
YGR098C	ESP1
YGR098C	ESP1
YDL216C	RRI1
YDL222C	FMP45
YDL225W	SHS1
YDL225W	SHS1
YDL225W	SHS1
YDL226C	GCS1
YDL239C	ADY3
YDL239C	ADY3
YDL239C	ADY3
YDR014W	RAD61
YDR014W	RAD61
YDR002W	YRB1
YDR004W	RAD57
YDR004W	RAD57
YDR013W	PSF1
YDR022C	ATG31
YDR027C	VPS54
YGL036W	VIR1
YGL036W	VIR1
YDL047W	SIT4
YDL047W	SIT4
YGL060W	YBP2
YGL056C	SDS23
YGL058W	RAD6
YGL071W	AFT1
YFL039C	ACT1
YFL039C	ACT1
YFL037W	TUB2
YFL037W	TUB2
YFL037W	TUB2
YFL033C	RIM15
YFL033C	RIM15
YFL033C	RIM15
YFL033C	RIM15
YFL031W	HAC1
YFL031W	HAC1
YFL029C	CAK1
YFL029C	CAK1
YFL029C	CAK1
YDL056W	MBP1
YDR402C	DIT2
YDR402C	DIT2
YDR403W	DIT1
YDR403W	DIT1
YDR409W	SIZ1
YDR409W	SIZ1
YDR409W	SIZ1
YGR155W	CYS4
YDR245W	MNN10
YDR247W	VHS1
YDR247W	VHS1
YDR253C	MET32
YDR253C	MET32
YDR254W	CHL4
YDR254W	CHL4
YDR260C	SWM1
YDR260C	SWM1
YDR099W	BMH2
YDR099W	BMH2
YDR099W	BMH2
YDR099W	BMH2
YDR273W	DON1
YDR273W	DON1
YDR283C	GCN2
YDR283C	GCN2
YDR285W	ZIP1
YDR285W	ZIP1
YDR285W	ZIP1
YGL127C	SOH1
YDR419W	RAD30
YDR419W	RAD30
YDR420W	HKR1
YDR420W	HKR1
YDR424C	DYN2
YDR439W	LRS4
YDR439W	LRS4
YDR439W	LRS4
YDR440W	DOT1
YDR440W	DOT1
YDR440W	DOT1
YDR440W	DOT1
YGR108W	CLB1
YGR108W	CLB1
YGR108W	CLB1
YGR108W	CLB1
YGR108W	CLB1
YGR109C	CLB6
YGR109C	CLB6
YGR109C	CLB6
YGR109C	CLB6
YGL158W	RCK1
YGL158W	RCK1
YGL158W	RCK1
YGL163C	RAD54
YGL170C	SPO74
YGL173C	XRN1
YGL175C	SAE2
YGL175C	SAE2
YGL175C	SAE2
YGL178W	MPT5
YGL183C	MND1
YGL183C	MND1
YGL183C	MND1
YGL190C	CDC55
YGL190C	CDC55
YGL190C	CDC55
YGL192W	IME4
YGL192W	IME4
YGL194C	HOS2
YGL197W	MDS3
YGL197W	MDS3
YGL197W	MDS3
YGL201C	MCM6
YGL201C	MCM6
YGL201C	MCM6
YGR113W	DAM1
YGR113W	DAM1
YGR113W	DAM1
YGR116W	SPT6
YDR054C	CDC34
YDL101C	DUN1
YDL101C	DUN1
YDL108W	KIN28
YDR052C	DBF4
YDR052C	DBF4
YDR052C	DBF4
YDR052C	DBF4
YDR075W	PPH3
YDR076W	RAD55
YDR076W	RAD55
YDR076W	RAD55
YGL075C	MPS2
YGL075C	MPS2
YGL075C	MPS2
YGL075C	MPS2
YGL086W	MAD1
YGL086W	MAD1
YGL086W	MAD1
YGL086W	MAD1
YGL093W	SPC105
YGL093W	SPC105
YDL117W	CYK3
YDL117W	CYK3
YDL117W	CYK3
YFL009W	CDC4
YFL009W	CDC4
YFL008W	SMC1
YFL008W	SMC1
YFL008W	SMC1
YFL008W	SMC1
YFL005W	SEC4
YFL005W	SEC4
YFL003C	MSH4
YFL003C	MSH4
YFL003C	MSH4
YFR003C	YPI1
YFR008W	FAR7
YFR013W	IOC3
YFR027W	ECO1
YFR027W	ECO1
YFR027W	ECO1
YFR028C	CDC14
YFR028C	CDC14
YFR028C	CDC14
YFR028C	CDC14
YFR028C	CDC14
YFR031C	SMC2
YFR031C	SMC2
YFR031C	SMC2
YFR039C	OSW7
YFR040W	SAP155
YFR046C	CNN1
YFR048W	RMD8
YDR446W	ECM11
YDR451C	YHP1
YDR451C	YHP1
YDR457W	TOM1
YDR293C	SSD1
YJL038C	LOH1
YDR303C	RSC3
YDR309C	GIC2
YDR310C	SUM1
YGL207W	SPT16
YGL213C	SKI8
YGL213C	SKI8
YGL213C	SKI8
YGL213C	SKI8
YGL216W	KIP3
YGL216W	KIP3
YGL216W	KIP3
YGR140W	CBF2
YGR238C	KEL2
YGR238C	KEL2
YGL228W	SHE10
YGL229C	SAP4
YGL244W	RTF1
YGL249W	ZIP2
YGL249W	ZIP2
YGL250W	RMR1
YGL250W	RMR1
YGL251C	HFM1
YGL251C	HFM1
YGL251C	HFM1
YGL251C	HFM1
YGR245C	SDA1
YGR250C	RIE1
YDR106W	ARP10
YDR097C	MSH6
YDR104C	SPO71
YDR108W	TRS85
YDR108W	TRS85
YDR110W	FOB1
YDR113C	PDS1
YDR113C	PDS1
YER044C-A	MEI4
YER044C-A	MEI4
YDL074C	BRE1
YDL089W	NUR1
YDL089W	NUR1
YBR175W	SWD3
YBR180W	DTR1
YBR186W	PCH2
YBR186W	PCH2
YBR186W	PCH2
YBR186W	PCH2
YHL007C	STE20
YHL007C	STE20
YHL007C	STE20
YHL022C	SPO11
YHL022C	SPO11
YHL022C	SPO11
YHL022C	SPO11
YHL022C	SPO11
YHL023C	NPR3
YHL023C	NPR3
YBR057C	MUM2
YBR057C	MUM2
YBR060C	ORC2
YBR073W	RDH54
YBR073W	RDH54
YBR073W	RDH54
YER089C	PTC2
YER095W	RAD51
YER095W	RAD51
YER095W	RAD51
YER095W	RAD51
YER096W	SHC1
YIL046W	MET30
YHL024W	RIM4
YHL024W	RIM4
YHL027W	RIM101
YHL027W	RIM101
YHL027W	RIM101
YIR006C	PAN1
YEL032W	MCM3
YEL032W	MCM3
YEL032W	MCM3
YEL032W	MCM3
YIL072W	HOP1
YIL072W	HOP1
YIL072W	HOP1
YIL072W	HOP1
YIL073C	SPO22
YIL073C	SPO22
YIL073C	SPO22
YAL019W	FUN30
YAL019W	FUN30
YHR166C	CDC23
YAL021C	CCR4
YAL021C	CCR4
YAL024C	LTE1
YIR010W	DSN1
YIR010W	DSN1
YIR010W	DSN1
YIR011C	STS1
YBL031W	SHE1
YBL031W	SHE1
YBL034C	STU1
YBL034C	STU1
YBL034C	STU1
YBL046W	PSY4
YHR149C	SKG6
YHR149C	SKG6
YHR152W	SPO12
YHR152W	SPO12
YHR152W	SPO12
YHR153C	SPO16
YHR153C	SPO16
YHR154W	RTT107
YHR154W	RTT107
YHR154W	RTT107
YHR157W	REC104
YHR157W	REC104
YHR157W	REC104
YAL031C	GIP4
YHR158C	KEL1
YHR158C	KEL1
YHR172W	SPC97
YKR001C	VPS1
YAL034W-A	MTW1
YAL034W-A	MTW1
YAL034W-A	MTW1
YAL047C	SPC72
YAL047C	SPC72
YAL047C	SPC72
YAL040C	CLN3
YAL040C	CLN3
YAL040C	CLN3
YAL040C	CLN3
YAL041W	CDC24
YAL056W	GPB2
YMR117C	SPC24
YMR117C	SPC24
YBL051C	PIN4
YBL051C	PIN4
YBL051C	PIN4
YBL047C	EDE1
YBL056W	PTC3
YBL058W	SHP1
YCL014W	BUD3
YCL016C	DCC1
YCL016C	DCC1
YCL016C	DCC1
YCL016C	DCC1
YKR028W	SAP190
YKR029C	SET3
YKR029C	SET3
YKR031C	SPO14
YKR031C	SPO14
YBR202W	MCM7
YBR202W	MCM7
YBR202W	MCM7
YBR211C	AME1
YBR211C	AME1
YBR211C	AME1
YBR214W	SDS24
YBR215W	HPC2
YER106W	MAM1
YER106W	MAM1
YER106W	MAM1
YCL024W	KCC4
YCL024W	KCC4
YCL024W	KCC4
YCL029C	BIK1
YCL029C	BIK1
YCL029C	BIK1
YCL032W	STE50
YHR014W	SPO13
YHR014W	SPO13
YBR087W	RFC5
YBR088C	POL30
YBR088C	POL30
YBR088C	POL30
YBR098W	MMS4
YBR098W	MMS4
YBR098W	MMS4
YBR098W	MMS4
YBR103W	SIF2
YBR107C	IML3
YBR107C	IML3
YBR107C	IML3
YBR109C	CMD1
YBR109C	CMD1
YER111C	SWI4
YER115C	SPR6
YER115C	SPR6
YER129W	SAK1
YER132C	PMD1
YER132C	PMD1
YER132C	PMD1
YER133W	GLC7
YER133W	GLC7
YER133W	GLC7
YER133W	GLC7
YIR025W	MND2
YIR025W	MND2
YIR025W	MND2
YIR026C	YVH1
YIR026C	YVH1
YEL061C	CIN8
YEL061C	CIN8
YEL061C	CIN8
YEL061C	CIN8
YEL061C	CIN8
YEL072W	RMD6
YIL101C	XBP1
YBL063W	KIP1
YBL063W	KIP1
YBL063W	KIP1
YBL063W	KIP1
YCR045C	RRT12
YHR082C	KSP1
YHR085W	IPI1
YHR090C	YNG2
YHR184W	SSP1
YHR184W	SSP1
YHR191C	CTF8
YHR191C	CTF8
YHR191C	CTF8
YHR197W	RIX1
YKL161C	KDX1
YKL161C	KDX1
YAR007C	RFA1
YAR007C	RFA1
YAR014C	BUD14
YAR014C	BUD14
YAR018C	KIN3
YAR018C	KIN3
YAR019C	CDC15
YAR019C	CDC15
YBL084C	CDC27
YBL088C	TEL1
YCL048W	SPS22
YCL048W	SPS22
YHR107C	CDC12
YHR107C	CDC12
YKL089W	MIF2
YKL089W	MIF2
YKL089W	MIF2
YKL092C	BUD2
YKL096W	CWP1
YKL166C	TPK3
YBR112C	CYC8
YBR245C	ISW1
YBR250W	SPO23
YBR250W	SPO23
YBR250W	SPO23
YBR267W	REI1
YCL055W	KAR4
YCL055W	KAR4
YCL061C	MRC1
YCL061C	MRC1
YCL061C	MRC1
YHR030C	SLT2
YHR039C	MSC7
YKL101W	HSL1
YKL101W	HSL1
YKL101W	HSL1
YBR017C	KAP104
YBR023C	CHS3
YBR133C	HSL7
YBR135W	CKS1
YBR135W	CKS1
YBR136W	MEC1
YBR136W	MEC1
YBR136W	MEC1
YBR233W-A	DAD3
YBR233W-A	DAD3
YER147C	SCC4
YER147C	SCC4
YER149C	PEA2
YER155C	BEM2
YER164W	CHD1
YIL106W	MOB1
YIL106W	MOB1
YBR038W	CHS2
YDR320C-A	DAD4
YDR320C-A	DAD4
YBR043C	QDR3
YBR045C	GIP1
YCR063W	BUD31
YCR065W	HCM1
YER016W	BIM1
YER016W	BIM1
YER016W	BIM1
YER019W	ISC1
YER020W	GPA2
YER032W	FIR1
YIL120W	QDR1
YIL122W	POG1
YIL122W	POG1
YIL126W	STH1
YIL126W	STH1
YIL131C	FKH1
YIL131C	FKH1
YIL131C	FKH1
YIL132C	CSM2
YIL132C	CSM2
YIL135C	VHS2
YIL135C	VHS2
YIL138C	TPM2
YIL138C	TPM2
YIL138C	TPM2
YKL022C	CDC16
YCR084C	TUP1
YCR086W	CSM1
YCR086W	CSM1
YCR086W	CSM1
YCR086W	CSM1
YCR086W	CSM1
YKL193C	SDS22
YKL193C	SDS22
YBL009W	ALK2
YBL009W	ALK2
YBL023C	MCM2
YBL023C	MCM2
YBL023C	MCM2
YBL023C	MCM2
YKL108W	SLD2
YKL108W	SLD2
YKL108W	SLD2
YKL129C	MYO3
YKL129C	MYO3
YKL198C	PTK1
YKL213C	DOA1
YBR148W	YSW1
YBR274W	CHK1
YBR274W	CHK1
YBR274W	CHK1
YBR275C	RIF1
YBR276C	PPS1
YBR276C	PPS1
YBR276C	PPS1
YBR279W	PAF1
YER167W	BCK2
YER167W	BCK2
YBR156C	SLI15
YBR156C	SLI15
YBR158W	AMN1
YBR158W	AMN1
YBR160W	CDC28
YBR160W	CDC28
YBR160W	CDC28
YBR160W	CDC28
YBR160W	CDC28
YER046W	SPO73
YER173W	RAD24
YER173W	RAD24
YER173W	RAD24
YER177W	BMH1
YER177W	BMH1
YER177W	BMH1
YER177W	BMH1
YER179W	DMC1
YER179W	DMC1
YER179W	DMC1
YER179W	DMC1
YER180C	ISC10
YER180C	ISC10
YIL140W	AXL2
YIL144W	NDC80
YIL144W	NDC80
YIL144W	NDC80
YCR092C	MSH3
YCR093W	CDC39
YEL019C	MMS21
YHR127W	YHS7
YIL017C	VID28
YIL149C	MLP2
YIL150C	MCM10
YIL153W	RRD1
YIL153W	RRD1
YIL153W	RRD1
YIL159W	BNR1
YIL159W	BNR1
YIL159W	BNR1
YHR124W	NDT80
YHR124W	NDT80
YHR124W	NDT80
YHR115C	DMA1
YHR115C	DMA1
YHR118C	ORC6
YHR119W	SET1
YHR122W	CIA2
YHR129C	ARP1
YHR129C	ARP1
YHR139C	SPS100
YIL024C	ATG45
YIL026C	IRR1
YIL026C	IRR1
YIL026C	IRR1
YIL031W	ULP2
YIL035C	CKA1
YKL139W	CTK1
YAL016W	TPD3
YAL016W	TPD3
YAL018C	LDS1
YBR170C	NPL4
YOL004W	SIN3
YOL004W	SIN3
YOL006C	TOP1
YOL006C	TOP1
YOL017W	ESC8
YOL034W	SMC5
YOL034W	SMC5
YOL047C	LDS2
YOL048C	RRT8
YML058W-A	HUG1
YHR132W-A	IGO2
YER014C-A	BUD25
YOL069W	NUF2
YOL069W	NUF2
YOL070C	NBA1
YOL071W	SDH5
YOL072W	THP1
YOL090W	MSH2
YOL091W	SPO21
YOL091W	SPO21
YOL091W	SPO21
YOL091W	SPO21
YOL094C	RFC4
YOL104C	NDJ1
YOL104C	NDJ1
YOL104C	NDJ1
YOL104C	NDJ1
YOL115W	PAP2
YOL132W	GAS4
YOL132W	GAS4
YOL133W	HRT1
YOL139C	CDC33
YOL145C	CTR9
YNR009W	NRM1
YNR049C	MSO1
YPR141C	KAR3
YPR141C	KAR3
YPR141C	KAR3
YPR161C	SGV1
YPR162C	ORC4
YPR165W	RHO1
YPR165W	RHO1
YPR171W	BSP1
YPR179C	HDA3
YPR188C	MLC2
YPR188C	MLC2
YPR188C	MLC2
YPR192W	AQY1
YOR326W	MYO2
YOR326W	MYO2
YOR326W	MYO2
YOR338W	NA
YOR339C	UBC11
YOR351C	MEK1
YOR351C	MEK1
YOR354C	MSC6
YOR354C	MSC6
YOR368W	RAD17
YOR368W	RAD17
YOR368W	RAD17
YOR372C	NDD1
YOR373W	NUD1
YOR373W	NUD1
YOR373W	NUD1
YOR373W	NUD1
YLR313C	SPH1
YLR313C	SPH1
YLR314C	CDC3
YLR314C	CDC3
YLR314C	CDC3
YLR314C	CDC3
YLR315W	NKP2
YLR315W	NKP2
YLR315W	NKP2
YLR319C	BUD6
YLR320W	MMS22
YLR321C	SFH1
YLR329W	REC102
YLR329W	REC102
YLR329W	REC102
YLR330W	CHS5
YLR337C	VRP1
YLR341W	SPO77
YLR343W	GAS2
YLR343W	GAS2
YLR353W	BUD8
YLR357W	RSC2
YLR357W	RSC2
YLR361C	DCR2
YMR190C	SGS1
YMR190C	SGS1
YMR190C	SGS1
YMR198W	CIK1
YMR198W	CIK1
YMR199W	CLN1
YMR199W	CLN1
YMR199W	CLN1
YMR224C	MRE11
YMR224C	MRE11
YMR224C	MRE11
YMR232W	FUS2
YJR053W	BFA1
YJR053W	BFA1
YJR053W	BFA1
YJR059W	PTK2
YJR059W	PTK2
YJR060W	CBF1
YJR060W	CBF1
YJR066W	TOR1
YJR068W	RFC2
YJR068W	RFC2
YJR068W	RFC2
YJR072C	NPA3
YJR076C	CDC11
YJR076C	CDC11
YJR089W	BIR1
YJR089W	BIR1
YJR090C	GRR1
YJR092W	BUD4
YJR092W	BUD4
YJR094C	IME1
YJR094C	IME1
YJR106W	ECM27
YLR371W	ROM2
YLR381W	CTF3
YLR381W	CTF3
YLR383W	SMC6
YLR394W	CST9
YLR394W	CST9
YLR394W	CST9
YLR425W	TUS1
YLR425W	TUS1
YMR273C	ZDS1
YMR273C	ZDS1
YMR273C	ZDS1
YMR276W	DSK2
YMR294W	JNM1
YMR294W	JNM1
YJR119C	JHD2
YJR140C	HIR3
YLL003W	SFI1
YLL004W	ORC3
YLL005C	SPO75
YPL008W	CHL1
YPL008W	CHL1
YPL008W	CHL1
YPL008W	CHL1
YPL014W	CIP1
YPL014W	CIP1
YPL017C	IRC15
YPL018W	CTF19
YPL018W	CTF19
YPL018W	CTF19
YPL020C	ULP1
YPL022W	RAD1
YPL022W	RAD1
YPL022W	RAD1
YPL026C	SKS1
YPL027W	SMA1
YPL031C	PHO85
YPL031C	PHO85
YPL031C	PHO85
YPL031C	PHO85
YPL031C	PHO85
YPL031C	PHO85
YPL042C	SSN3
YPL055C	LGE1
YPL066W	RGL1
YPL089C	RLM1
YPL081W	RPS9A
YLR442C	SIR3
YLR445W	GMC2
YLR445W	GMC2
YLR445W	GMC2
YLR457C	NBP1
YLR457C	NBP1
YLR457C	NBP1
YMR306W	FKS3
YMR308C	PSE1
YMR311C	GLC8
YNL001W	DOM34
YLL040C	VPS13
YNL012W	SPO1
YNL012W	SPO1
YNL012W	SPO1
YNL018C	NA
YLL049W	LDB18
YNL025C	SSN8
YNL031C	HHT2
YLL021W	SPA2
YLL021W	SPA2
YLL033W	IRC19
YLL033W	IRC19
YLR002C	NOC3
YML027W	YOX1
YML027W	YOX1
YML027W	YOX1
YML028W	TSA1
YML031W	NDC1
YML032C	RAD52
YML032C	RAD52
YML034W	SRC1
YML064C	TEM1
YML064C	TEM1
YML064C	TEM1
YML065W	ORC1
YML065W	ORC1
YML065W	ORC1
YML066C	SMA2
YML074C	FPR3
YML074C	FPR3
YML085C	TUB1
YML085C	TUB1
YML085C	TUB1
YNL034W	NA
YNL082W	PMS1
YNL082W	PMS1
YNL066W	SUN4
YNL068C	FKH2
YNL068C	FKH2
YNL068C	FKH2
YNL078W	NIS1
YNL078W	NIS1
YNL079C	TPM1
YNL079C	TPM1
YNL084C	END3
YNL088W	TOP2
YNL088W	TOP2
YNL088W	TOP2
YNL098C	RAS2
YJL013C	MAD3
YJL013C	MAD3
YJL013C	MAD3
YJL013C	MAD3
YJL019W	MPS3
YJL019W	MPS3
YOR014W	RTS1
YOR014W	RTS1
YOR014W	RTS1
YOR014W	RTS1
YOR026W	BUB3
YOR026W	BUB3
YOR033C	EXO1
YOR039W	CKB2
YOR043W	WHI2
YOR058C	ASE1
YOR058C	ASE1
YOR058C	ASE1
YOR061W	CKA2
YOR066W	MSA1
YOR066W	MSA1
YOR066W	MSA1
YLR018C	POM34
YLR018C	POM34
YLR035C	MLH2
YLR035C	MLH2
YLR045C	STU2
YLR045C	STU2
YLR045C	STU2
YLR045C	STU2
YLR054C	OSW2
YPL121C	MEI5
YPL121C	MEI5
YPL116W	HOS3
YPL116W	HOS3
YPL124W	SPC29
YPL124W	SPC29
YPL130W	SPO19
YPL130W	SPO19
YPL130W	SPO19
YPL137C	GIP3
YPL138C	SPP1
YPL139C	UME1
YPL139C	UME1
YPL152W	RRD2
YPL152W	RRD2
YPL153C	RAD53
YPL153C	RAD53
YPL153C	RAD53
YPL157W	TGS1
YPL158C	AIM44
YPL158C	AIM44
YPL164C	MLH3
YPL164C	MLH3
YOR073W	SGO1
YOR073W	SGO1
YOR073W	SGO1
YOR080W	DIA2
YOR083W	WHI5
YOR083W	WHI5
YOR083W	WHI5
YOR094W	ARF3
YOR119C	RIO1
YOR122C	PFY1
YOR122C	PFY1
YOR127W	RGA1
YOR129C	AFI1
YOR129C	AFI1
YPL174C	NIP100
YPL174C	NIP100
YPL179W	PPQ1
YPL194W	DDC1
YPL194W	DDC1
YPL194W	DDC1
YPL200W	CSM4
YPL200W	CSM4
YPL200W	CSM4
YPL203W	TPK2
YPL204W	HRR25
YPL204W	HRR25
YPL209C	IPL1
YPL209C	IPL1
YPL209C	IPL1
YPL209C	IPL1
YPL232W	SSO1
YPL232W	SSO1
YPL232W	SSO1
YPL233W	NSL1
YPL233W	NSL1
YHR199C-A	NBL1
YML109W	ZDS2
YML109W	ZDS2
YML109W	ZDS2
YML124C	TUB3
YML124C	TUB3
YML124C	TUB3
YML128C	MSC1
YMR001C	CDC5
YMR001C	CDC5
YMR001C	CDC5
YMR001C	CDC5
YNL102W	POL1
YNL102W	POL1
YNL116W	DMA2
YNL116W	DMA2
YNL126W	SPC98
YNL126W	SPC98
YNL127W	FAR11
YNL127W	FAR11
YNL128W	TEP1
YNL152W	INN1
YNL152W	INN1
YJL030W	MAD2
YJL030W	MAD2
YJL030W	MAD2
YJL030W	MAD2
YJL030W	MAD2
YJL037W	IRC18
YJL047C	RTT101
YJL074C	SMC3
YJL074C	SMC3
YJL074C	SMC3
YJL074C	SMC3
YJL074C	SMC3
YJL076W	NET1
YJL076W	NET1
YJL080C	SCP160
YLR079W	SIC1
YLR084C	RAX2
YLR084C	RAX2
YLR084C	RAX2
YLR086W	SMC4
YLR086W	SMC4
YLR086W	SMC4
YLR103C	CDC45
YLR113W	HOG1
YMR017W	SPO20
YMR029C	FAR8
YMR032W	HOF1
YMR032W	HOF1
YMR036C	MIH1
YMR036C	MIH1
YMR036C	MIH1
YMR039C	SUB1
YMR043W	MCM1
YMR044W	IOC4
YMR048W	CSM3
YMR048W	CSM3
YMR048W	CSM3
YMR048W	CSM3
YMR052W	FAR3
YMR052W	FAR3
YMR055C	BUB2
YMR055C	BUB2
YMR055C	BUB2
YMR063W	RIM9
YNL157W	IGO1
YNL164C	IBD2
YNL164C	IBD2
YNL164C	IBD2
YNL172W	APC1
YNL172W	APC1
YNL182C	IPI3
YNL188W	KAR1
YNL194C	NA
YNL196C	SLZ1
YNL196C	SLZ1
YNL197C	WHI3
YNL197C	WHI3
YNL201C	PSY2
YNL201C	PSY2
YNL202W	SPS19
YNL204C	SPS18
YNL210W	MER1
YNL210W	MER1
YNL210W	MER1
YJL090C	DPB11
YJL090C	DPB11
YJL090C	DPB11
YJL092W	SRS2
YJL098W	SAP185
YJL106W	IME2
YJL106W	IME2
YJL146W	IDS2
YOR144C	ELG1
YOR144C	ELG1
YOR156C	NFI1
YOR156C	NFI1
YOR156C	NFI1
YOR177C	MPC54
YOR177C	MPC54
YOR177C	MPC54
YOR178C	GAC1
YOR178C	GAC1
YOR190W	SPR1
YLR127C	APC2
YLR127C	APC2
YLR127C	APC2
YLR131C	ACE2
YLR131C	ACE2
YLR135W	SLX4
YLR182W	SWI6
YLR189C	ATG26
YPL242C	IQG1
YPL242C	IQG1
YPL253C	VIK1
YPL253C	VIK1
YPL255W	BBP1
YPL255W	BBP1
YPL256C	CLN2
YPL256C	CLN2
YPL256C	CLN2
YPL256C	CLN2
YPL269W	KAR9
YPL269W	KAR9
YPL269W	KAR9
YPR007C	REC8
YPR007C	REC8
YPR007C	REC8
YOR195W	SLK19
YOR195W	SLK19
YOR195W	SLK19
YOR198C	BFR1
YOR217W	RFC1
YOR217W	RFC1
YOR229W	WTM2
YOR229W	WTM2
YOR230W	WTM1
YOR230W	WTM1
YOR233W	KIN4
YOR242C	SSP2
YOR244W	ESA1
YOR249C	APC5
YOR253W	NAT5
YOR255W	OSW1
YOR257W	CDC31
YOR257W	CDC31
YOR257W	CDC31
YPR015C	NA
YPR019W	MCM4
YPR019W	MCM4
YPR019W	MCM4
YPR019W	MCM4
YPR049C	ATG11
YPR054W	SMK1
YPR054W	SMK1
YPR075C	OPY2
YMR076C	PDS5
YMR076C	PDS5
YMR076C	PDS5
YMR078C	CTF18
YMR078C	CTF18
YMR079W	SEC14
YMR092C	AIP1
YMR109W	MYO5
YMR109W	MYO5
YNL225C	CNM67
YNL225C	CNM67
YNL231C	PDR16
YNL233W	BNI4
YNL250W	RAD50
YNL250W	RAD50
YNL250W	RAD50
YNL258C	DSL1
YNL261W	ORC5
YNL262W	POL2
YNL262W	POL2
YNL262W	POL2
YNL262W	POL2
YNL271C	BNI1
YNL271C	BNI1
YNL271C	BNI1
YNL271C	BNI1
YNL272C	SEC2
YNL273W	TOF1
YNL273W	TOF1
YNL273W	TOF1
YNL273W	TOF1
YJL157C	FAR1
YJL168C	SET2
YJL173C	RFA3
YJL187C	SWE1
YJL187C	SWE1
YJL187C	SWE1
YJL187C	SWE1
YJL187C	SWE1
YJL194W	CDC6
YJL194W	CDC6
YJL194W	CDC6
YLR210W	CLB4
YLR210W	CLB4
YLR210W	CLB4
YLR210W	CLB4
YLR212C	TUB4
YLR212C	TUB4
YLR213C	CRR1
YLR219W	MSC3
YLR219W	MSC3
YLR227C	ADY4
YLR227C	ADY4
YLR229C	CDC42
YLR234W	TOP3
YLR238W	FAR10
YLR243W	GPN3
YLR248W	RCK2
YLR248W	RCK2
YMR129W	POM152
YMR133W	REC114
YMR133W	REC114
YMR133W	REC114
YMR135C	GID8
YMR139W	RIM11
YMR153W	NUP53
YMR153W	NUP53
YMR167W	MLH1
YMR167W	MLH1
YMR168C	CEP3
YMR183C	SSO2
YMR183C	SSO2
YNL289W	PCL1
YNL294C	RIM21
YNL298W	CLA4
YNL298W	CLA4
YNL307C	MCK1
YNL307C	MCK1
YNL309W	STB1
YNL309W	STB1
YNL312W	RFA2
YNL330C	RPD3
YNL330C	RPD3
YNL330C	RPD3
YDR374W-A	WIP1
YJR021C	REC107
YJR021C	REC107
YJR046W	TAH11
YOR262W	GPN2
YOR279C	RFM1
YOR269W	PAC1
YOR269W	PAC1
YOR315W	SFG1
YOR298W	MUM3
YOR299W	BUD7
YOR301W	RAX1
YOR301W	RAX1
YOR313C	SPS4
YOR313C	SPS4
YLR293C	GSP1
YLR263W	RED1
YLR263W	RED1
YLR272C	YCS4
YLR272C	YCS4
YLR272C	YCS4
YLR274W	MCM5
YLR274W	MCM5
YLR274W	MCM5
YLR288C	MEC3
YLR288C	MEC3
YLR288C	MEC3
YLR307W	CDA1
YLR307W	CDA1
YLR307W	CDA1
YLR307W	CDA1
YLR308W	CDA2
YLR308W	CDA2
YLR308W	CDA2
YLR308W	CDA2
YLR310C	CDC25
YLR310C	CDC25
YPR111W	DBF20
YPR111W	DBF20
YPR111W	DBF20
YDR014W-A	HED1
YDR014W-A	HED1
YPR119W	CLB2
YPR119W	CLB2
YPR119W	CLB2
YPR119W	CLB2
YPR120C	CLB5
YPR120C	CLB5
YPR120C	CLB5
YPR120C	CLB5
YPR122W	AXL1
YPR135W	CTF4
YPR135W	CTF4
YPR135W	CTF4
YNCN0013W	NME1
YMR148W	LDO16

## Sheet: Replication genes
ORF	SYMBOL
YBR278W	DPB3
YBR278W	DPB3
YBR278W	DPB3
YBR278W	DPB3
YBR278W	DPB3
YCR028C-A	RIM1
YCR028C-A	RIM1
YCR028C-A	RIM1
YCR028C-A	RIM1
YHR164C	DNA2
YHR164C	DNA2
YHR164C	DNA2
YHR164C	DNA2
YOL086W-A	MHF1
YDR489W	SLD5
YDR489W	SLD5
YGR270W	YTA7
YGR270W	YTA7
YDL126C	CDC48
YDL126C	CDC48
YGR048W	UFD1
YDL164C	CDC9
YDL164C	CDC9
YDL164C	CDC9
YDL164C	CDC9
YKL045W	PRI2
YKL045W	PRI2
YKL045W	PRI2
YKL045W	PRI2
YDL017W	CDC7
YDL017W	CDC7
YDL042C	SIR2
YDR217C	RAD9
YDR217C	RAD9
YDR226W	ADK1
YDL160C-A	MHF2
YGL113W	SLD3
YGL113W	SLD3
YGL113W	SLD3
YDR013W	PSF1
YDR013W	PSF1
YDR013W	PSF1
YFL036W	RPO41
YDR099W	BMH2
YDR419W	RAD30
YGR109C	CLB6
YGR109C	CLB6
YGL168W	HUR1
YGL192W	IME4
YGL201C	MCM6
YGL201C	MCM6
YGL201C	MCM6
YGL201C	MCM6
YDR054C	CDC34
YDL101C	DUN1
YDL102W	POL3
YDL102W	POL3
YDL102W	POL3
YDL102W	POL3
YDL102W	POL3
YDR052C	DBF4
YDR052C	DBF4
YDR052C	DBF4
YDR052C	DBF4
YDR052C	DBF4
YDR069C	DOA4
YFR027W	ECO1
YFR027W	ECO1
YDR296W	MHR1
YDR303C	RSC3
YDR310C	SUM1
YDR310C	SUM1
YDR310C	SUM1
YGL207W	SPT16
YGL207W	SPT16
YGL251C	HFM1
YDR097C	MSH6
YDR110W	FOB1
YDR110W	FOB1
YDR110W	FOB1
YDR121W	DPB4
YDR121W	DPB4
YDR121W	DPB4
YDR121W	DPB4
YDR121W	DPB4
YJL065C	DLS1
YDL074C	BRE1
YBR195C	MSI1
YBR057C	MUM2
YBR060C	ORC2
YBR060C	ORC2
YBR060C	ORC2
YBR060C	ORC2
YER095W	RAD51
YHL024W	RIM4
YIR002C	MPH1
YEL032W	MCM3
YEL032W	MCM3
YEL032W	MCM3
YEL032W	MCM3
YAL021C	CCR4
YIR008C	PRI1
YIR008C	PRI1
YIR008C	PRI1
YIR008C	PRI1
YBL035C	POL12
YBL035C	POL12
YBL035C	POL12
YCL016C	DCC1
YBR202W	MCM7
YBR202W	MCM7
YBR202W	MCM7
YBR202W	MCM7
YBR202W	MCM7
YBR228W	SLX1
YBR087W	RFC5
YBR087W	RFC5
YBR087W	RFC5
YBR088C	POL30
YBR088C	POL30
YBR088C	POL30
YBR088C	POL30
YBR098W	MMS4
YER129W	SAK1
YER133W	GLC7
YHR085W	IPI1
YHR191C	CTF8
YHR197W	RIX1
YAR007C	RFA1
YAR007C	RFA1
YAR007C	RFA1
YAR007C	RFA1
YCL061C	MRC1
YCL061C	MRC1
YHR031C	RRM3
YHR031C	RRM3
YHR031C	RRM3
YHR031C	RRM3
YBR136W	MEC1
YER143W	DDI1
YER164W	CHD1
YIL131C	FKH1
YIL131C	FKH1
YKL022C	CDC16
YBL023C	MCM2
YBL023C	MCM2
YBL023C	MCM2
YBL023C	MCM2
YKL108W	SLD2
YKL108W	SLD2
YKL108W	SLD2
YKL108W	SLD2
YKL112W	ABF1
YKL112W	ABF1
YKL113C	RAD27
YKL113C	RAD27
YBR274W	CHK1
YBR275C	RIF1
YBR275C	RIF1
YBR275C	RIF1
YBR276C	PPS1
YBR276C	PPS1
YBR276C	PPS1
YBR160W	CDC28
YBR160W	CDC28
YCR092C	MSH3
YIL150C	MCM10
YIL150C	MCM10
YIL150C	MCM10
YIL150C	MCM10
YIL150C	MCM10
YHR118C	ORC6
YHR118C	ORC6
YHR118C	ORC6
YAL013W	DEP1
YAL015C	NTG1
YBR170C	NPL4
YOL004W	SIN3
YOL006C	TOP1
YOL006C	TOP1
YOL090W	MSH2
YOL094C	RFC4
YOL094C	RFC4
YOL094C	RFC4
YOL146W	PSF3
YOL146W	PSF3
YOL146W	PSF3
YPR162C	ORC4
YPR162C	ORC4
YPR162C	ORC4
YPR162C	ORC4
YPR175W	DPB2
YPR175W	DPB2
YPR175W	DPB2
YPR175W	DPB2
YPR164W	MMS1
YOR330C	MIP1
YOR330C	MIP1
YOR330C	MIP1
YOR330C	MIP1
YLR320W	MMS22
YLR320W	MMS22
YLR320W	MMS22
YLR321C	SFH1
YMR190C	SGS1
YMR190C	SGS1
YMR190C	SGS1
YMR234W	RNH1
YJR068W	RFC2
YJR068W	RFC2
YJR068W	RFC2
YLR381W	CTF3
YLR430W	SEN1
YLL004W	ORC3
YLL004W	ORC3
YLL004W	ORC3
YLL004W	ORC3
YPL016W	SWI1
YPL029W	SUV3
YPL055C	LGE1
YLR442C	SIR3
YLR442C	SIR3
YML058W	SML1
YLR002C	NOC3
YLR002C	NOC3
YLR002C	NOC3
YLR002C	NOC3
YML061C	PIF1
YML061C	PIF1
YML061C	PIF1
YML065W	ORC1
YML065W	ORC1
YML065W	ORC1
YML065W	ORC1
YML069W	POB3
YML069W	POB3
YML069W	POB3
YML069W	POB3
YNL068C	FKH2
YNL068C	FKH2
YNL072W	RNH201
YNL072W	RNH201
YNL072W	RNH201
YNL072W	RNH201
YNL088W	TOP2
YOR060C	SLD7
YOR060C	SLD7
YOR060C	SLD7
YPL153C	RAD53
YPL153C	RAD53
YPL167C	REV3
YOR080W	DIA2
YPL181W	CTI6
YML102W	CAC2
YNL102W	POL1
YNL102W	POL1
YNL102W	POL1
YJL047C	RTT101
YJL072C	PSF2
YJL072C	PSF2
YJL072C	PSF2
YLR103C	CDC45
YLR103C	CDC45
YLR103C	CDC45
YLR103C	CDC45
YLR113W	HOG1
YLR117C	CLF1
YLR117C	CLF1
YMR048W	CSM3
YMR048W	CSM3
YMR048W	CSM3
YNL182C	IPI3
YNL182C	IPI3
YNL186W	UBP10
YNL218W	MGS1
YNL218W	MGS1
YNL218W	MGS1
YJL090C	DPB11
YJL090C	DPB11
YJL090C	DPB11
YOR144C	ELG1
YLR135W	SLX4
YLR135W	SLX4
YLR135W	SLX4
YOR217W	RFC1
YOR217W	RFC1
YPR018W	RLF2
YPR019W	MCM4
YPR019W	MCM4
YPR019W	MCM4
YPR019W	MCM4
YPR019W	MCM4
YPR023C	EAF3
YMR075W	RCO1
YMR078C	CTF18
YMR078C	CTF18
YNL261W	ORC5
YNL261W	ORC5
YNL261W	ORC5
YNL261W	ORC5
YNL261W	ORC5
YNL262W	POL2
YNL262W	POL2
YNL262W	POL2
YNL262W	POL2
YNL273W	TOF1
YNL273W	TOF1
YNL273W	TOF1
YJL168C	SET2
YJL173C	RFA3
YJL173C	RFA3
YJL173C	RFA3
YJL194W	CDC6
YJL194W	CDC6
YJL194W	CDC6
YJL194W	CDC6
YNL290W	RFC3
YNL290W	RFC3
YNL290W	RFC3
YNL312W	RFA2
YNL312W	RFA2
YNL312W	RFA2
YNL312W	RFA2
YNL330C	RPD3
YNL330C	RPD3
YJR006W	POL31
YJR006W	POL31
YJR006W	POL31
YJR006W	POL31
YJR046W	TAH11
YJR043C	POL32
YJR043C	POL32
YJR043C	POL32
YOR279C	RFM1
YOR290C	SNF2
YLR274W	MCM5
YLR274W	MCM5
YLR274W	MCM5
YLR274W	MCM5
YPR120C	CLB5
YPR120C	CLB5
YPR135W	CTF4
YPR135W	CTF4
YPR135W	CTF4
