# Supplementary material for: Dbf4-dependent kinase finetunes Ino80 function at chromosome replication origins
Source: Nat Commun. 2026 Mar 28;17:3029. doi: 10.1038/s41467-026-70698-4 (PMC13035910; doi:10.1038/s41467-026-70698-4)
Supplement: Supplementary file 6 — Source data [file 41467_2026_70698_MOESM6_ESM.zip › Raw_numeric Source_data.xlsx]

## Sheet: Raw Data 3b
A340 kinetik:340
Kinetic read	A1	A2	A3	A4	A5	A6	A7	A8	A9	A10	A11	A12	B1	B2	B3	B4	B5	B6	B7	B8	B9	B10	B11	B12	C1	C2	C3	C4	C5	C6	C7	C8	C9	C10	C11	C12	D1	D2	D3	D4	D5	D6	D7	D8	D9	D10	D11	D12	E1
00:00:00						0.797	0.783	0.8	0.793	0.78	0.784							0.768	0.772	0.765	0.781	0.769	0.762							0.775	0.802	0.787	0.793	0.793	0.77							0.763	0.755	0.775	0.771	0.782	0.766
00:00:15						0.797	0.781	0.8	0.795	0.781	0.786							0.768	0.772	0.769	0.78	0.77	0.765							0.774	0.802	0.786	0.795	0.795	0.772							0.763	0.756	0.776	0.772	0.783	0.769
00:00:30						0.797	0.78	0.798	0.796	0.781	0.786							0.767	0.771	0.769	0.78	0.771	0.768							0.772	0.802	0.784	0.795	0.795	0.771							0.763	0.755	0.777	0.773	0.783	0.772
00:00:45						0.797	0.779	0.797	0.797	0.78	0.786							0.766	0.77	0.769	0.78	0.771	0.768							0.77	0.802	0.782	0.794	0.794	0.771							0.763	0.755	0.775	0.771	0.782	0.773
00:01:00						0.795	0.778	0.798	0.797	0.78	0.786							0.766	0.769	0.768	0.778	0.771	0.768							0.769	0.799	0.781	0.793	0.792	0.77							0.763	0.755	0.775	0.771	0.78	0.774
00:01:15						0.797	0.779	0.798	0.797	0.78	0.786							0.766	0.769	0.769	0.778	0.772	0.77							0.769	0.8	0.781	0.793	0.792	0.771							0.764	0.755	0.776	0.773	0.781	0.775
00:01:30						0.795	0.777	0.797	0.795	0.779	0.785							0.765	0.768	0.768	0.777	0.771	0.768							0.766	0.798	0.781	0.791	0.79	0.77							0.764	0.757	0.775	0.771	0.778	0.775
00:01:45						0.795	0.777	0.797	0.796	0.779	0.786							0.765	0.768	0.768	0.777	0.771	0.769							0.766	0.798	0.78	0.792	0.79	0.771							0.763	0.757	0.775	0.772	0.779	0.776
00:02:00						0.795	0.777	0.797	0.795	0.779	0.785							0.764	0.768	0.769	0.775	0.772	0.77							0.766	0.798	0.78	0.792	0.791	0.771							0.764	0.758	0.776	0.772	0.778	0.776
00:02:15						0.795	0.778	0.796	0.795	0.778	0.785							0.764	0.768	0.767	0.775	0.771	0.77							0.765	0.798	0.778	0.791	0.79	0.771							0.762	0.759	0.775	0.772	0.778	0.775
00:02:30						0.794	0.776	0.795	0.794	0.777	0.785							0.763	0.767	0.767	0.774	0.77	0.77							0.765	0.797	0.778	0.791	0.789	0.769							0.763	0.76	0.774	0.771	0.777	0.775
00:02:45						0.793	0.776	0.794	0.793	0.777	0.785							0.762	0.766	0.767	0.773	0.769	0.769							0.764	0.796	0.777	0.79	0.788	0.77							0.762	0.76	0.773	0.77	0.777	0.776
00:03:00						0.792	0.775	0.794	0.793	0.776	0.784							0.762	0.765	0.767	0.773	0.768	0.769							0.763	0.795	0.776	0.789	0.788	0.769							0.761	0.76	0.772	0.77	0.775	0.774
00:03:15						0.793	0.776	0.794	0.793	0.777	0.784							0.762	0.766	0.768	0.772	0.769	0.77							0.763	0.795	0.776	0.789	0.788	0.769							0.763	0.761	0.773	0.771	0.775	0.774
00:03:30						0.791	0.775	0.793	0.793	0.776	0.783							0.762	0.765	0.767	0.772	0.769	0.77							0.762	0.795	0.776	0.788	0.787	0.769							0.761	0.761	0.773	0.77	0.775	0.775
00:03:45						0.791	0.775	0.793	0.793	0.776	0.784							0.761	0.765	0.767	0.771	0.769	0.77							0.763	0.795	0.775	0.788	0.786	0.769							0.761	0.762	0.773	0.77	0.774	0.775
00:04:00						0.79	0.774	0.792	0.792	0.775	0.783							0.76	0.765	0.765	0.77	0.768	0.769							0.761	0.793	0.774	0.787	0.786	0.768							0.761	0.761	0.772	0.769	0.773	0.774
00:04:15						0.791	0.773	0.791	0.791	0.776	0.783							0.758	0.764	0.766	0.77	0.767	0.768							0.761	0.792	0.775	0.787	0.786	0.768							0.761	0.762	0.771	0.768	0.773	0.774
00:04:30						0.79	0.773	0.791	0.791	0.774	0.782							0.759	0.765	0.767	0.77	0.767	0.769							0.761	0.792	0.773	0.786	0.785	0.768							0.762	0.763	0.771	0.769	0.773	0.774
00:04:45						0.79	0.773	0.791	0.792	0.776	0.783							0.76	0.765	0.766	0.77	0.768	0.769							0.761	0.793	0.774	0.786	0.786	0.768							0.761	0.763	0.772	0.769	0.773	0.774
00:05:00						0.79	0.774	0.79	0.792	0.775	0.784							0.759	0.765	0.766	0.77	0.768	0.769							0.76	0.793	0.773	0.787	0.786	0.768							0.761	0.763	0.773	0.769	0.773	0.775
00:05:15						0.788	0.773	0.791	0.791	0.775	0.782							0.758	0.765	0.766	0.769	0.768	0.768							0.761	0.792	0.773	0.785	0.785	0.767							0.761	0.763	0.772	0.768	0.772	0.774
00:05:30						0.788	0.772	0.79	0.79	0.774	0.782							0.758	0.763	0.765	0.768	0.766	0.768							0.76	0.792	0.772	0.785	0.784	0.767							0.76	0.762	0.77	0.769	0.772	0.774
00:05:45						0.788	0.772	0.79	0.79	0.775	0.782							0.758	0.763	0.765	0.768	0.766	0.768							0.76	0.791	0.773	0.785	0.784	0.766							0.76	0.763	0.77	0.768	0.771	0.773
00:06:00						0.788	0.771	0.79	0.79	0.774	0.782							0.757	0.763	0.765	0.768	0.766	0.768							0.76	0.79	0.771	0.784	0.784	0.765							0.76	0.762	0.77	0.767	0.771	0.773
00:06:15						0.789	0.773	0.791	0.79	0.775	0.782							0.758	0.764	0.765	0.769	0.767	0.769							0.76	0.791	0.772	0.785	0.784	0.767							0.76	0.764	0.771	0.768	0.772	0.774
00:06:30						0.787	0.771	0.788	0.79	0.773	0.781							0.757	0.763	0.764	0.767	0.765	0.767							0.758	0.79	0.77	0.784	0.783	0.766							0.759	0.762	0.769	0.767	0.77	0.773
00:06:45						0.787	0.771	0.789	0.789	0.774	0.782							0.758	0.763	0.764	0.768	0.765	0.768							0.759	0.789	0.771	0.784	0.783	0.765							0.759	0.763	0.77	0.767	0.771	0.773
00:07:00						0.788	0.772	0.789	0.79	0.774	0.782							0.758	0.764	0.765	0.768	0.767	0.769							0.759	0.791	0.772	0.784	0.784	0.766							0.76	0.763	0.771	0.769	0.772	0.774
00:07:15						0.787	0.771	0.788	0.789	0.773	0.781							0.756	0.763	0.763	0.767	0.765	0.767							0.758	0.789	0.77	0.783	0.783	0.765							0.758	0.762	0.77	0.767	0.77	0.772
00:07:30						0.786	0.771	0.789	0.789	0.773	0.782							0.757	0.763	0.764	0.766	0.764	0.768							0.758	0.789	0.77	0.784	0.782	0.765							0.759	0.762	0.769	0.767	0.771	0.772
00:07:45						0.786	0.771	0.788	0.788	0.773	0.781							0.756	0.763	0.763	0.766	0.765	0.768							0.758	0.788	0.771	0.783	0.783	0.765							0.758	0.762	0.769	0.767	0.77	0.772
00:08:00						0.786	0.77	0.789	0.788	0.773	0.781							0.756	0.762	0.763	0.766	0.764	0.767							0.759	0.789	0.771	0.783	0.782	0.764							0.758	0.762	0.769	0.767	0.77	0.772
00:08:15						0.786	0.771	0.788	0.789	0.774	0.781							0.756	0.763	0.764	0.766	0.765	0.767							0.758	0.789	0.771	0.783	0.782	0.765							0.759	0.762	0.77	0.766	0.77	0.772
00:08:30						0.785	0.77	0.788	0.788	0.773	0.78							0.755	0.762	0.763	0.765	0.764	0.767							0.758	0.788	0.77	0.782	0.781	0.764							0.758	0.761	0.769	0.767	0.77	0.772
00:08:45						0.785	0.77	0.787	0.788	0.773	0.78							0.755	0.762	0.763	0.766	0.764	0.767							0.757	0.788	0.769	0.782	0.781	0.764							0.758	0.762	0.769	0.766	0.769	0.772
00:09:00						0.786	0.77	0.788	0.789	0.773	0.781							0.756	0.763	0.764	0.766	0.765	0.768							0.758	0.788	0.77	0.783	0.782	0.765							0.758	0.762	0.77	0.767	0.77	0.772
00:09:15						0.786	0.769	0.786	0.788	0.772	0.78							0.754	0.762	0.763	0.764	0.763	0.766							0.756	0.787	0.769	0.782	0.781	0.763							0.757	0.76	0.768	0.766	0.769	0.77
00:09:30						0.785	0.769	0.787	0.787	0.772	0.779							0.754	0.762	0.762	0.765	0.763	0.766							0.757	0.787	0.769	0.781	0.78	0.763							0.757	0.761	0.768	0.766	0.768	0.771
00:09:45						0.785	0.769	0.787	0.787	0.772	0.78							0.754	0.761	0.762	0.764	0.763	0.765							0.757	0.787	0.769	0.782	0.781	0.764							0.757	0.761	0.768	0.765	0.768	0.771
00:10:00						0.784	0.769	0.786	0.787	0.772	0.78							0.754	0.761	0.763	0.765	0.763	0.766							0.756	0.787	0.768	0.781	0.78	0.763							0.758	0.761	0.768	0.765	0.768	0.771
00:10:15						0.784	0.769	0.786	0.787	0.771	0.779							0.754	0.762	0.762	0.764	0.763	0.766							0.756	0.787	0.768	0.781	0.781	0.763							0.757	0.76	0.768	0.765	0.769	0.771
00:10:30						0.784	0.769	0.787	0.787	0.771	0.779							0.754	0.762	0.762	0.764	0.763	0.766							0.756	0.787	0.768	0.78	0.779	0.763							0.757	0.761	0.768	0.766	0.769	0.771
00:10:45						0.783	0.768	0.786	0.787	0.771	0.779							0.753	0.761	0.762	0.764	0.763	0.765							0.756	0.786	0.768	0.781	0.78	0.763							0.757	0.76	0.768	0.765	0.769	0.77
00:11:00						0.784	0.769	0.787	0.787	0.772	0.779							0.754	0.762	0.762	0.765	0.763	0.766							0.757	0.787	0.769	0.781	0.78	0.764							0.757	0.761	0.768	0.766	0.769	0.771
00:11:15						0.784	0.768	0.786	0.786	0.771	0.778							0.752	0.761	0.762	0.764	0.762	0.765							0.756	0.785	0.768	0.78	0.78	0.763							0.757	0.76	0.768	0.764	0.769	0.769
00:11:30						0.784	0.769	0.787	0.787	0.772	0.779							0.753	0.761	0.762	0.764	0.763	0.766							0.757	0.786	0.768	0.78	0.78	0.763							0.758	0.761	0.769	0.765	0.769	0.771
00:11:45						0.783	0.767	0.785	0.786	0.77	0.778							0.752	0.76	0.761	0.763	0.761	0.764							0.755	0.785	0.767	0.779	0.779	0.762							0.756	0.759	0.767	0.764	0.767	0.769
00:12:00						0.783	0.767	0.785	0.786	0.771	0.778							0.753	0.76	0.761	0.763	0.762	0.764							0.755	0.786	0.768	0.78	0.779	0.762							0.756	0.76	0.767	0.764	0.768	0.769
00:12:15						0.782	0.768	0.785	0.786	0.771	0.778							0.752	0.76	0.761	0.763	0.761	0.765							0.755	0.785	0.768	0.78	0.778	0.762							0.756	0.76	0.767	0.764	0.768	0.77
00:12:30						0.783	0.768	0.786	0.786	0.771	0.778							0.752	0.76	0.762	0.763	0.761	0.765							0.756	0.786	0.768	0.78	0.778	0.762							0.757	0.76	0.767	0.764	0.768	0.77
00:12:45						0.782	0.767	0.784	0.785	0.769	0.777							0.751	0.759	0.76	0.762	0.76	0.764							0.754	0.784	0.766	0.779	0.778	0.761							0.756	0.759	0.766	0.763	0.767	0.769
00:13:00						0.782	0.767	0.785	0.786	0.77	0.777							0.751	0.76	0.761	0.763	0.761	0.764							0.755	0.785	0.767	0.779	0.778	0.761							0.756	0.759	0.767	0.764	0.767	0.769
00:13:15						0.781	0.766	0.784	0.785	0.769	0.777							0.751	0.759	0.76	0.762	0.76	0.763							0.754	0.784	0.766	0.779	0.777	0.76							0.755	0.758	0.766	0.763	0.766	0.768
00:13:30						0.781	0.766	0.784	0.784	0.769	0.777							0.751	0.759	0.76	0.762	0.761	0.764							0.754	0.783	0.766	0.779	0.777	0.761							0.755	0.758	0.766	0.764	0.766	0.767
00:13:45						0.782	0.767	0.785	0.786	0.77	0.777							0.752	0.76	0.761	0.763	0.76	0.764							0.755	0.785	0.766	0.779	0.777	0.761							0.756	0.759	0.766	0.764	0.767	0.768
00:14:00						0.78	0.766	0.783	0.784	0.77	0.776							0.75	0.759	0.76	0.762	0.759	0.763							0.753	0.783	0.766	0.778	0.777	0.761							0.755	0.758	0.766	0.763	0.766	0.768
00:14:15						0.782	0.767	0.784	0.785	0.77	0.777							0.752	0.759	0.761	0.762	0.759	0.764							0.755	0.784	0.766	0.779	0.778	0.761							0.756	0.758	0.766	0.764	0.766	0.769
00:14:30						0.78	0.766	0.783	0.783	0.768	0.775							0.751	0.759	0.76	0.761	0.759	0.763							0.754	0.782	0.765	0.777	0.777	0.76							0.755	0.758	0.765	0.763	0.766	0.768
00:14:45						0.78	0.766	0.783	0.784	0.77	0.776							0.75	0.759	0.76	0.762	0.759	0.763							0.753	0.783	0.767	0.778	0.777	0.761							0.755	0.758	0.766	0.763	0.766	0.767
00:15:00						0.78	0.765	0.783	0.784	0.768	0.775							0.75	0.758	0.759	0.762	0.758	0.762							0.753	0.783	0.765	0.777	0.776	0.76							0.754	0.758	0.765	0.762	0.766	0.767
00:15:15						0.78	0.766	0.783	0.784	0.769	0.776							0.75	0.758	0.759	0.762	0.758	0.763							0.753	0.782	0.765	0.778	0.776	0.76							0.754	0.758	0.765	0.763	0.766	0.768
00:15:30						0.78	0.765	0.783	0.784	0.77	0.776							0.751	0.759	0.759	0.762	0.759	0.763							0.753	0.783	0.766	0.778	0.776	0.76							0.754	0.758	0.765	0.762	0.766	0.767
00:15:45						0.779	0.764	0.783	0.783	0.768	0.775							0.749	0.758	0.758	0.76	0.757	0.762							0.753	0.782	0.764	0.777	0.776	0.759							0.754	0.756	0.764	0.761	0.766	0.766
00:16:00						0.78	0.766	0.784	0.785	0.77	0.776							0.751	0.759	0.76	0.762	0.759	0.764							0.754	0.784	0.767	0.778	0.777	0.761							0.756	0.758	0.766	0.763	0.767	0.769
00:16:15						0.779	0.765	0.783	0.784	0.769	0.775							0.75	0.758	0.759	0.761	0.758	0.762							0.753	0.782	0.766	0.777	0.777	0.76							0.754	0.757	0.765	0.762	0.765	0.767
00:16:30						0.78	0.766	0.784	0.784	0.769	0.776							0.75	0.759	0.76	0.762	0.759	0.763							0.754	0.783	0.766	0.778	0.777	0.76							0.755	0.758	0.766	0.763	0.766	0.768
00:16:45						0.779	0.765	0.783	0.784	0.768	0.775							0.749	0.758	0.759	0.761	0.757	0.763							0.753	0.783	0.765	0.777	0.777	0.76							0.755	0.757	0.764	0.762	0.766	0.767
00:17:00						0.779	0.765	0.783	0.783	0.768	0.775							0.75	0.758	0.759	0.761	0.757	0.763							0.753	0.782	0.765	0.776	0.776	0.759							0.754	0.757	0.764	0.762	0.766	0.767
00:17:15						0.779	0.765	0.782	0.783	0.768	0.775							0.75	0.757	0.759	0.761	0.757	0.762							0.752	0.782	0.765	0.777	0.776	0.759							0.754	0.757	0.764	0.762	0.765	0.766
00:17:30						0.778	0.765	0.783	0.783	0.768	0.775							0.75	0.759	0.759	0.76	0.757	0.762							0.753	0.782	0.765	0.777	0.775	0.759							0.754	0.756	0.764	0.762	0.765	0.766
00:17:45						0.778	0.764	0.782	0.783	0.768	0.774							0.749	0.758	0.759	0.76	0.757	0.762							0.752	0.782	0.764	0.776	0.776	0.759							0.754	0.756	0.764	0.762	0.764	0.767
00:18:00						0.779	0.765	0.783	0.783	0.767	0.774							0.749	0.757	0.758	0.761	0.757	0.763							0.753	0.782	0.763	0.776	0.775	0.758							0.753	0.757	0.764	0.762	0.765	0.766
00:18:15						0.778	0.765	0.782	0.782	0.767	0.774							0.749	0.757	0.758	0.76	0.756	0.762							0.752	0.781	0.764	0.776	0.775	0.759							0.754	0.756	0.764	0.762	0.765	0.766
00:18:30						0.777	0.764	0.781	0.782	0.767	0.773							0.748	0.756	0.758	0.76	0.755	0.761							0.752	0.781	0.763	0.775	0.775	0.759							0.753	0.756	0.763	0.761	0.765	0.766
00:18:45						0.779	0.765	0.782	0.783	0.769	0.775							0.75	0.758	0.759	0.761	0.757	0.763							0.752	0.782	0.765	0.777	0.776	0.759							0.754	0.757	0.765	0.762	0.765	0.767
00:19:00						0.778	0.764	0.782	0.782	0.768	0.774							0.748	0.757	0.758	0.76	0.757	0.762							0.751	0.781	0.764	0.776	0.775	0.757							0.753	0.756	0.764	0.761	0.765	0.766
00:19:15						0.778	0.764	0.782	0.783	0.768	0.773							0.749	0.758	0.758	0.76	0.756	0.762							0.752	0.781	0.764	0.775	0.775	0.759							0.753	0.756	0.764	0.762	0.764	0.766
00:19:30						0.778	0.764	0.781	0.782	0.766	0.773							0.748	0.757	0.758	0.76	0.756	0.761							0.751	0.781	0.763	0.775	0.774	0.758							0.753	0.756	0.764	0.761	0.764	0.766
00:19:45						0.778	0.765	0.783	0.782	0.768	0.774							0.749	0.758	0.759	0.761	0.757	0.762							0.753	0.781	0.765	0.776	0.775	0.759							0.754	0.757	0.764	0.762	0.765	0.767
00:20:00						0.777	0.764	0.782	0.782	0.767	0.773							0.748	0.757	0.758	0.761	0.756	0.762							0.752	0.781	0.764	0.775	0.774	0.758							0.753	0.757	0.764	0.761	0.764	0.765
00:20:15						0.776	0.763	0.78	0.781	0.766	0.773							0.747	0.756	0.757	0.759	0.755	0.76							0.75	0.78	0.762	0.775	0.773	0.758							0.751	0.755	0.762	0.759	0.764	0.765
00:20:30						0.777	0.763	0.781	0.781	0.767	0.774							0.748	0.757	0.758	0.76	0.756	0.761							0.751	0.78	0.764	0.775	0.775	0.758							0.753	0.756	0.764	0.761	0.764	0.766
00:20:45						0.775	0.762	0.78	0.781	0.765	0.771							0.746	0.756	0.757	0.759	0.753	0.76							0.75	0.78	0.761	0.773	0.772	0.756							0.752	0.755	0.761	0.76	0.763	0.764
00:21:00						0.775	0.762	0.78	0.78	0.766	0.772							0.747	0.756	0.756	0.758	0.754	0.76							0.75	0.779	0.762	0.773	0.773	0.757							0.752	0.754	0.762	0.76	0.763	0.764
00:21:15						0.776	0.762	0.78	0.78	0.765	0.771							0.746	0.755	0.756	0.758	0.754	0.76							0.75	0.779	0.762	0.773	0.772	0.756							0.751	0.754	0.762	0.76	0.763	0.764
00:21:30						0.775	0.762	0.78	0.78	0.766	0.772							0.748	0.756	0.757	0.758	0.755	0.76							0.75	0.779	0.762	0.774	0.773	0.756							0.752	0.754	0.763	0.76	0.763	0.764
00:21:45						0.775	0.762	0.781	0.78	0.766	0.772							0.747	0.756	0.757	0.758	0.754	0.759							0.75	0.779	0.763	0.774	0.772	0.757							0.752	0.754	0.762	0.759	0.763	0.764
00:22:00						0.775	0.762	0.78	0.78	0.766	0.772							0.746	0.756	0.757	0.759	0.754	0.76							0.75	0.779	0.762	0.773	0.773	0.757							0.752	0.754	0.762	0.759	0.763	0.764
00:22:15						0.774	0.762	0.779	0.779	0.765	0.772							0.746	0.755	0.756	0.758	0.753	0.759							0.749	0.778	0.761	0.774	0.773	0.756							0.751	0.754	0.762	0.759	0.762	0.763
00:22:30						0.775	0.762	0.78	0.78	0.766	0.771							0.746	0.755	0.756	0.759	0.753	0.76							0.75	0.779	0.762	0.773	0.772	0.756							0.751	0.754	0.762	0.759	0.763	0.763
00:22:45						0.774	0.761	0.779	0.779	0.765	0.772							0.746	0.755	0.756	0.757	0.753	0.761							0.75	0.778	0.761	0.773	0.772	0.755							0.751	0.753	0.762	0.76	0.763	0.763
00:23:00						0.775	0.761	0.78	0.78	0.765	0.771							0.746	0.755	0.756	0.757	0.753	0.76							0.75	0.779	0.761	0.773	0.772	0.756							0.751	0.753	0.762	0.759	0.762	0.763
00:23:15						0.775	0.761	0.779	0.78	0.766	0.771							0.746	0.755	0.755	0.758	0.753	0.76							0.749	0.78	0.762	0.773	0.772	0.756							0.751	0.754	0.762	0.759	0.762	0.763
00:23:30						0.775	0.762	0.78	0.78	0.766	0.772							0.747	0.755	0.756	0.758	0.754	0.76							0.75	0.779	0.762	0.774	0.773	0.756							0.751	0.754	0.762	0.76	0.762	0.764
00:23:45						0.774	0.762	0.78	0.78	0.765	0.771							0.747	0.755	0.756	0.758	0.753	0.759							0.749	0.779	0.761	0.773	0.772	0.756							0.751	0.754	0.762	0.759	0.763	0.763
00:24:00						0.774	0.761	0.779	0.779	0.765	0.77							0.745	0.755	0.756	0.757	0.752	0.758							0.749	0.778	0.761	0.772	0.772	0.755							0.751	0.753	0.761	0.758	0.762	0.763
00:24:15						0.773	0.761	0.779	0.779	0.764	0.771							0.745	0.755	0.756	0.758	0.753	0.759							0.749	0.778	0.761	0.772	0.772	0.756							0.751	0.754	0.761	0.758	0.762	0.763
00:24:30						0.773	0.761	0.779	0.779	0.765	0.77							0.745	0.754	0.755	0.757	0.752	0.759							0.749	0.778	0.762	0.771	0.772	0.755							0.751	0.753	0.76	0.758	0.762	0.763
00:24:45						0.774	0.761	0.779	0.78	0.765	0.771							0.745	0.755	0.756	0.758	0.752	0.759							0.749	0.779	0.762	0.773	0.773	0.755							0.751	0.753	0.761	0.759	0.763	0.764
00:25:00						0.773	0.761	0.779	0.778	0.764	0.771							0.745	0.754	0.755	0.757	0.752	0.759							0.749	0.777	0.761	0.772	0.772	0.756							0.75	0.753	0.761	0.759	0.762	0.762
00:25:15						0.772	0.76	0.778	0.778	0.763	0.77							0.744	0.753	0.755	0.756	0.752	0.758							0.748	0.776	0.76	0.771	0.771	0.755							0.75	0.753	0.761	0.758	0.761	0.762
00:25:30						0.773	0.76	0.779	0.779	0.765	0.771							0.745	0.755	0.756	0.757	0.752	0.759							0.749	0.778	0.761	0.772	0.772	0.755							0.751	0.753	0.761	0.758	0.762	0.762
00:25:45						0.773	0.76	0.779	0.778	0.764	0.77							0.745	0.754	0.755	0.757	0.751	0.759							0.749	0.777	0.761	0.772	0.771	0.755							0.75	0.753	0.761	0.758	0.761	0.763
00:26:00						0.772	0.759	0.779	0.777	0.763	0.769							0.744	0.753	0.754	0.756	0.751	0.758							0.749	0.776	0.76	0.77	0.77	0.754							0.749	0.751	0.76	0.757	0.761	0.762
00:26:15						0.772	0.76	0.778	0.779	0.763	0.769							0.744	0.753	0.755	0.757	0.752	0.758							0.748	0.777	0.76	0.771	0.77	0.754							0.75	0.752	0.761	0.757	0.761	0.761
00:26:30						0.772	0.76	0.778	0.778	0.764	0.77							0.745	0.754	0.755	0.757	0.751	0.758							0.748	0.777	0.76	0.771	0.77	0.754							0.75	0.753	0.76	0.758	0.761	0.762
00:26:45						0.773	0.76	0.778	0.778	0.764	0.77							0.744	0.754	0.754	0.757	0.751	0.758							0.748	0.776	0.76	0.771	0.771	0.754							0.75	0.753	0.76	0.757	0.761	0.761
00:27:00						0.772	0.759	0.777	0.778	0.764	0.769							0.744	0.753	0.754	0.756	0.75	0.757							0.747	0.776	0.76	0.77	0.771	0.754							0.75	0.752	0.759	0.757	0.76	0.761
00:27:15						0.771	0.76	0.777	0.778	0.764	0.769							0.744	0.753	0.754	0.756	0.75	0.757							0.747	0.776	0.76	0.77	0.77	0.753							0.749	0.752	0.759	0.756	0.761	0.761
00:27:30						0.771	0.76	0.778	0.778	0.763	0.77							0.744	0.753	0.754	0.757	0.751	0.758							0.748	0.777	0.76	0.771	0.771	0.754							0.75	0.753	0.761	0.757	0.761	0.762
00:27:45						0.77	0.758	0.776	0.777	0.762	0.768							0.743	0.752	0.753	0.754	0.749	0.757							0.746	0.775	0.758	0.77	0.769	0.752							0.748	0.75	0.758	0.756	0.76	0.76
00:28:00						0.771	0.759	0.777	0.777	0.763	0.768							0.744	0.752	0.753	0.755	0.75	0.757							0.747	0.776	0.759	0.77	0.77	0.753							0.748	0.751	0.76	0.757	0.761	0.76
00:28:15						0.771	0.759	0.777	0.777	0.762	0.769							0.743	0.753	0.754	0.757	0.749	0.757							0.747	0.776	0.759	0.77	0.77	0.753							0.749	0.752	0.759	0.757	0.761	0.761
00:28:30						0.771	0.758	0.777	0.777	0.763	0.769							0.743	0.753	0.753	0.755	0.749	0.757							0.747	0.775	0.759	0.77	0.769	0.753							0.749	0.751	0.759	0.757	0.76	0.761
00:28:45						0.77	0.759	0.778	0.777	0.763	0.769							0.744	0.753	0.755	0.756	0.75	0.758							0.748	0.776	0.759	0.77	0.77	0.754							0.75	0.752	0.759	0.757	0.761	0.761
00:29:00						0.771	0.759	0.778	0.778	0.763	0.768							0.744	0.753	0.754	0.756	0.749	0.757							0.748	0.776	0.759	0.769	0.77	0.753							0.749	0.751	0.759	0.757	0.76	0.761
00:29:15						0.77	0.758	0.776	0.776	0.762	0.767							0.742	0.752	0.753	0.755	0.748	0.756							0.746	0.775	0.759	0.768	0.768	0.753							0.748	0.751	0.759	0.756	0.759	0.76
00:29:30						0.77	0.759	0.777	0.777	0.763	0.769							0.744	0.754	0.754	0.756	0.749	0.758							0.747	0.776	0.759	0.77	0.77	0.753							0.749	0.751	0.759	0.757	0.76	0.761
00:29:45						0.769	0.759	0.777	0.776	0.763	0.768							0.743	0.753	0.753	0.755	0.749	0.757							0.747	0.775	0.759	0.77	0.769	0.753							0.748	0.751	0.759	0.756	0.76	0.76
00:30:00						0.769	0.758	0.777	0.776	0.762	0.768							0.743	0.753	0.753	0.755	0.749	0.757							0.747	0.775	0.758	0.769	0.769	0.753							0.749	0.751	0.759	0.756	0.76	0.761
A340 kinetik:340
Kinetic read	A13	A14	A15	A16	A17	A18	A19	A20	A21	A22	A23	A24	B13	B14	B15	B16	B17	B18	B19	B20	B21	B22	B23	B24	C13	C14	C15	C16	C17	C18	C19	C20	C21	C22	C23	C24	D13	D14	D15	D16	D17	D18	D19	D20	D21	D22	D23	D24	E13
00:00:00
00:00:15
00:00:30
00:00:45
00:01:00
00:01:15
00:01:30
00:01:45
00:02:00
00:02:15
00:02:30
00:02:45
00:03:00
00:03:15
00:03:30
00:03:45
00:04:00
00:04:15
00:04:30
00:04:45
00:05:00
00:05:15
00:05:30
00:05:45
00:06:00
00:06:15
00:06:30
00:06:45
00:07:00
00:07:15
00:07:30
00:07:45
00:08:00
00:08:15
00:08:30
00:08:45
00:09:00
00:09:15
00:09:30
00:09:45
00:10:00
00:10:15
00:10:30
00:10:45
00:11:00
00:11:15
00:11:30
00:11:45
00:12:00
00:12:15
00:12:30
00:12:45
00:13:00
00:13:15
00:13:30
00:13:45
00:14:00
00:14:15
00:14:30
00:14:45
00:15:00
00:15:15
00:15:30
00:15:45
00:16:00
00:16:15
00:16:30
00:16:45
00:17:00
00:17:15
00:17:30
00:17:45
00:18:00
00:18:15
00:18:30
00:18:45
00:19:00
00:19:15
00:19:30
00:19:45
00:20:00
00:20:15
00:20:30
00:20:45
00:21:00
00:21:15
00:21:30
00:21:45
00:22:00
00:22:15
00:22:30
00:22:45
00:23:00
00:23:15
00:23:30
00:23:45
00:24:00
00:24:15
00:24:30
00:24:45
00:25:00
00:25:15
00:25:30
00:25:45
00:26:00
00:26:15
00:26:30
00:26:45
00:27:00
00:27:15
00:27:30
00:27:45
00:28:00
00:28:15
00:28:30
00:28:45
00:29:00
00:29:15
00:29:30
00:29:45
00:30:00
Reduced: Mean V [A340 kinetik:340]
	1	2	3	4	5	6	7	8	9	10	11	12	13	14	15	16	17	18	19	20	21	22	23	24
A						-0.864	-0.668	-0.669	-0.641	-0.566	-0.621														Reduced: Mean V [A340 kinetik:340]
B						-0.745	-0.547	-0.52	-0.696	-0.773	-0.449														Reduced: Mean V [A340 kinetik:340]
C						-0.685	-0.793	-0.713	-0.766	-0.742	-0.623														Reduced: Mean V [A340 kinetik:340]
D						-0.51	-0.342	-0.553	-0.533	-0.625	-0.517														Reduced: Mean V [A340 kinetik:340]
E						-0.855	-0.497	-0.69	-0.482	-0.482	-0.525														Reduced: Mean V [A340 kinetik:340]
F						-0.663	-0.651	-0.5	-0.623	-0.523	-0.618														Reduced: Mean V [A340 kinetik:340]
G						-0.563	-0.712	-0.642	-0.707	-0.786	-0.596														Reduced: Mean V [A340 kinetik:340]
H						-0.32	-0.416	-0.429	-0.46	-0.527	-0.614														Reduced: Mean V [A340 kinetik:340]
I						-0.388	-0.352	-0.455	-0.427	-0.432	-0.523														Reduced: Mean V [A340 kinetik:340]
J						-0.424	-0.434	-0.431	-0.427	-0.672	-0.456														Reduced: Mean V [A340 kinetik:340]
K						-1.493	-2.224	-2.104	-0.81	-1.025	-1.006														Reduced: Mean V [A340 kinetik:340]
L						-3.27	-3.276	-2.933	-0.877	-1	-1.044														Reduced: Mean V [A340 kinetik:340]
M						-2.998	-3.321	-2.272	-0.711	-0.892	-0.751														Reduced: Mean V [A340 kinetik:340]
N						-3.111	-3.201	-2.888	-0.928	-0.704	-0.793														Reduced: Mean V [A340 kinetik:340]
O						-4.225	-4.284	-3.705	-1.169	-0.586	-0.805														Reduced: Mean V [A340 kinetik:340]
P						-4.432	-4.359	-3.019	-1.366	-0.763	-1.322														Reduced: Mean V [A340 kinetik:340]
[truncated: 143 more columns]

## Sheet: Analysis 3b
	blanks	corrected	area well (cm2)	V/uL	pathlength/cm	(NADH 340)/M-1cm-1
Ino80 basal 1	0.6148	-0.054	0.11	30	0.272727	6220	-3.18328e-08	-1.06109
Ino80 basal 2	0.6085	-0.0603	0.11	30	0.272727	6220	-3.55467e-08	-1.18489									average	SD	ttest b/w wt and mutant	ttest b/w wt Dna and mono
Ino80 basal 3	0.5932	-0.0756	0.11	30	0.272727	6220	-4.4566e-08	-1.48553			Ino80 basal	1.06109	1.18489	1.48553	0.00196499	1.46588	1.03987	0.608036	0.448776
Ino80 basal 4	0.6687	-0.0001	0.11	30	0.272727	6220	-5.89497e-11	-0.00196499			Arp8 basal	0.591462	0.172919	0.923545	1.24777	0.95695	0.778529	0.410733		0.000199047
Ino80 basal 5	0.5942	-0.0746	0.11	30	0.272727	6220	-4.39765e-08	-1.46588			Ino80 DNA	71.6907	81.4233	80.5194	83.3293	72.6869	77.9299	5.34975	4.7678e-09
Arp8 basal 1	0.6387	-0.0301	0.11	30	0.272727	6220	-1.77439e-08	-0.591462			Arp8 DNA	14.0457	13.6803	14.032	13.7353	10.9843	13.2955	1.30273
Arp8 basal 2	0.66	-0.0088	0.11	30	0.272727	6220	-5.18757e-09	-0.172919			Ino80 Mono	107.501	91.7571	107.833	108.304	112.295	105.538	7.94264	3.81279e-09
Arp8 basal 3	0.6218	-0.047	0.11	30	0.272727	6220	-2.77064e-08	-0.923545			Arp8 mono	7.689	10.1845	8.30994	6.07378	7.24099	7.89965	1.51666
Arp8 basal 4	0.6053	-0.0635	0.11	30	0.272727	6220	-3.7433e-08	-1.24777
Arp8 basal 5	0.6201	-0.0487	0.11	30	0.272727	6220	-2.87085e-08	-0.95695
Ino80 DNA 1	4.3172	3.6484	0.11	30	0.272727	6220	2.15072e-06	71.6907
Ino80 DNA 2	4.8125	4.1437	0.11	30	0.272727	6220	2.4427e-06	81.4233				average	SD
Ino80 DNA 3	4.7665	4.0977	0.11	30	0.272727	6220	2.41558e-06	80.5194			Ino80 basal	1.03987	0.608036
Ino80 DNA 4	4.9095	4.2407	0.11	30	0.272727	6220	2.49988e-06	83.3293			Arp8 basal	0.778529	0.410733
Ino80 DNA 5	4.3679	3.6991	0.11	30	0.272727	6220	2.18061e-06	72.6869			Ino80 DNA	77.9299	5.34975
Arp8 DNA 1	1.3836	0.7148	0.11	30	0.272727	6220	4.21372e-07	14.0457			Arp8 DNA	13.2955	1.30273
Arp8 DNA 2	1.365	0.6962	0.11	30	0.272727	6220	4.10408e-07	13.6803			Ino80 Mono	105.538	7.94264
Arp8 DNA 3	1.3829	0.7141	0.11	30	0.272727	6220	4.2096e-07	14.032			Arp8 mono	7.89965	1.51666
Arp8 DNA 4	1.3678	0.699	0.11	30	0.272727	6220	4.12058e-07	13.7353
Arp8 DNA 5	1.2278	0.559	0.11	30	0.272727	6220	3.29529e-07	10.9843
Ino80 Mono 1	6.1396	5.4708	0.11	30	0.272727	6220	3.22502e-06	107.501
Ino80 Mono 2	5.3384	4.6696	0.11	30	0.272727	6220	2.75271e-06	91.7571
Ino80 Mono 3	6.1565	5.4877	0.11	30	0.272727	6220	3.23498e-06	107.833
Ino80 Mono 4	6.1805	5.5117	0.11	30	0.272727	6220	3.24913e-06	108.304
Ino80 Mono 5	6.3836	5.7148	0.11	30	0.272727	6220	3.36886e-06	112.295
Arp8 mono 1	1.0601	0.3913	0.11	30	0.272727	6220	2.3067e-07	7.689
Arp8 mono 2	1.1871	0.5183	0.11	30	0.272727	6220	3.05536e-07	10.1845
Arp8 mono 3	1.0917	0.4229	0.11	30	0.272727	6220	2.49298e-07	8.30994
Arp8 mono 4	0.9779	0.3091	0.11	30	0.272727	6220	1.82213e-07	6.07378
Arp8 mono 5	1.0373	0.3685	0.11	30	0.272727	6220	2.1723e-07	7.24099

## Sheet: 3e
		control	10nM	20nM	30nM	50nM	100nM
	mut 21	100	162	112	40	0	0
	mut 24	100	111	83	44	0	0
	mut 25	100	151	82	27	0	0
		100	141.333	92.3333	37	0	0
	WT 21	100	116	133	117	82	0
	WT 24	100	124	112	110	41	0
	WT 25	100	102	103	104	19	0
		100	114	116	110.333	47.3333	0
		control	10nM	20nM	30nM	50nM	100nM
	mutant	100	141.333	92.3333	37	0	0
	WT	100	114	116	110.333	47.3333	0

## Sheet: 3f
								Sliding Assay
			0s	15s	30s	45s	60s	120s	300s	600s	1200s
		WT 17.02	0	NA	62	71	71	76	81	85	90
		WT 18.02	0	68	62	74	84	83	87	89	93
		WT 19.02	0	75	72	77	76	83	84	87	98
		WT 20.02	0	71	70	63	67	78	82	88	NA
		mutant 17.02	0	30	24	20	26	35	46	63	80
		mutant 18.02	0	9	16	11	28	37	39	69	79
		mutant 19.02	0	22	32	25	16	28	38	60	81

## Sheet: 4b
sample		-6	-5	-4	-3	-2	-1	1	2	3	4	5
INO80_ORC_rep1		-953	-794	-622	-457	-289	-118	154	325	494	660	826
arp8_mut4_ORC_rep1			-813	-643	-471	-295	-122	160	332	510	681	850
sample	linker_-5	linker_-4	linker_-3	linker_-2	linker_-1	ACS -1	NFR	ACS +1	linker_+1	linker_+2	linker_+3	linker_+4	linker_+5
INO80_ORC_rep1	12	25	18	21	24	44.5	125	80.5	24	22	19	19	-973
arp8_mut4_ORC_rep1	-960	23	25	29	26	48.5	135	86.5	25	31	24	22	-997

## Sheet: 4e
Distance_(microns)	OL_INO80_5	OL_INO80_10	OL_ARP8_5	OL_ARP8_10
0	97675.3	95959.5	96164.4	94200.3
2.33e-05	98349.8	96185.2	95459.2	94359.2
4.66e-05	98228.6	96564.1	98523.1	94657.2
6.99e-05	98234.8	95855.6	99023.8	95715.4
9.31e-05	98529.8	94651.3	98948.8	96409
0.0001164	99605.7	94813.6	97009.7	95949
0.0001397	97823.4	95079.5	93332.5	94721.2
0.000163	96455.1	95550.6	97043.4	94388
0.0001863	99580.9	95174.5	99341	95071
0.0002096	100000	96048.7	99983.9	95078.9
0.0002328	99048.6	97268.1	99674.8	94959
0.0002561	99614.9	96943.5	97166.3	97913.5
0.0002794	99211.1	96330.3	94797.2	97485.8
0.0003027	96544.5	98070.6	97500.1	95790.4
0.000326	97467.4	97528.6	95144.1	95974.7
0.0003493	97568.3	95294.4	95991.5	96274.8
0.0003725	98263.7	94487.8	98767	95772.5
0.0003958	98439.4	98729.4	99675.4	96125.4
0.0004191	98448.3	99841.2	99473.5	96462
0.0004424	97326.4	99870	96869.4	95791.7
0.0004657	97043.4	97839.8	95008.9	95016.4
0.000489	96539.4	99556.5	95489.8	94965.2
0.0005122	95736.8	99992.1	96530.9	95284.8
0.0005355	96636.2	99581.3	98213.7	95857.4
0.0005588	96902.2	97679.3	97234	95945.6
0.0005821	97998.6	96027.8	95920.4	94732.9
0.0006054	99200.1	95385	95248.8	96419.6
0.0006287	99996.8	98121.6	94447.8	98595.1
0.000652	99553	98234.6	94038.4	98343.6
0.0006752	99124.7	97302	95127.2	96033.9
0.0006985	97338.8	97044.1	96206.4	95636.2
0.0007218	95524.2	96330.6	97038.4	95191
0.0007451	95950.9	95353.9	97642.4	95630.9
0.0007684	98261.7	95540.6	96553.8	96427.3
0.0007917	97463.3	97057.7	97945.3	96132.1
0.0008149	96196.9	95910.5	98881.2	96110.7
0.0008382	97295.4	94342.5	98580.3	95989.6
0.0008615	97235.4	95383.2	99258.8	95858.2
0.0008848	97865.9	96028.9	99014.4	96127
0.0009081	96538.7	94984.6	98937.6	96782
0.0009314	94801.4	96099.9	99341.9	98195
0.0009546	95367.2	97418.6	99157.4	97202
0.0009779	95945.3	98330	97225.6	94382.6
0.0010012	96144.2	98376.7	95943.7	96107
0.0010245	96120.3	97047.8	96450.2	96905.1
0.0010478	95675.8	95215.2	98252	96724.5
0.0010711	95063.2	95519.9	98728.1	96064.4
0.0010943	95305.8	95126.4	98044.9	95888.1
0.0011176	96418.8	94076.5	97472.5	96080.6
0.0011409	96275.2	93550.3	96999.6	96093.9
0.0011642	95810.6	95154	98506.3	96819.4
0.0011875	96308.3	95248.9	99200.5	97150.8
0.0012108	94907.8	93444	98399.5	97203.6
0.0012341	94103.7	94574.4	97553.1	98506
0.0012573	94659.6	94891.3	96603.5	97166.8
0.0012806	95290.7	95093.9	94690.6	96456.9
0.0013039	95462.1	95569.9	95181	96751.1
0.0013272	95568.5	95019	97304.1	94517
0.0013505	95171.5	93659.6	98184.9	94404.8
0.0013738	94659.2	93944.1	98017.6	95861.5
0.001397	94672.2	94644.2	97640.9	96471
0.0014203	94967.2	94521.3	97523.1	95858.8
0.0014436	95001.5	94116.1	97778.7	95431.9
0.0014669	94548.3	93515.6	97890.7	96224.9
0.0014902	95144.2	93489.8	97099.9	95940.1
0.0015135	96138.7	93432.1	97250.5	94620.9
0.0015367	95735.1	93034.8	99464.5	94790.7
0.00156	94192.8	93109.4	98704.4	96609.2
0.0015833	94021.8	93938	96855.1	96828.9
0.0016066	94643.5	94014.8	96829.3	96511.2
0.0016299	94092.1	93729.2	96931.8	95702.7
0.0016532	94221.8	93700.2	97286.1	94915.8
0.0016764	94123.4	93707.4	99271.1	95005.5
0.0016997	94006.4	93930	99145.7	97417.9
0.001723	94705.4	93798.3	98051.9	98462.4
0.0017463	95756.5	92975.1	96333.6	98362.4
0.0017696	94387.3	92137.6	96389.5	95937.9
0.0017929	93912.3	92529.5	98207.9	95109.8
0.0018161	94702.8	92450.8	99298.3	95082.7
0.0018394	94642.1	93466.6	98249.8	95358.5
0.0018627	93882.5	94619.9	95867.8	95598.3
0.001886	93491.8	94416.3	97557.2	96077.4
0.0019093	93862.3	94064.6	98872.1	95538.9
0.0019326	94412.1	93552.4	98403.4	96228.6
0.0019559	94711	95122.2	97728.7	95831.3
0.0019791	95238.9	96019.4	98452.2	94938.8
0.0020024	94856.5	92110.7	98965.9	97367.4
0.0020257	93883.2	91477.9	99057.5	96802.8
0.002049	93914.3	92365.4	98866.7	96022.1
0.0020723	95048.4	93126.9	96824.3	96342.2
0.0020956	96663.6	94152.7	98646.7	95622.6
0.0021188	98167.9	93995.8	98852.8	95612.8
0.0021421	97570.3	94229.3	98385	97691.4
0.0021654	95141	93531.8	99750.4	97967.4
0.0021887	94911.4	93006.3	98806	97065.4
0.002212	94385.3	94330.6	98376.9	97740.5
0.0022353	94027.2	94361.2	99595.3	96993.5
0.0022585	94160	94658	99437.4	96551.5
0.0022818	94433	95047.2	98819.4	96989.9
0.0023051	94201.3	95215.1	98965.1	97464
0.0023284	94014.6	95202	98990	99491.7
0.0023517	94432.7	94506.1	98927.7	98761.5
0.002375	95212.5	95157.8	98157.3	96889.4
0.0023982	95625.7	95803.6	98125.2	95450.9
0.0024215	95781.4	95252.7	97331.1	93991.2
0.0024448	95714	94947.6	95562.4	93816.6
0.0024681	95758.2	94243.5	95963	98458.6
0.0024914	96660.3	96161.7	97942.9	98731.3
0.0025147	97733.6	96378.5	98492	96102.8
0.002538	96442.1	93396.1	96385.9	95906.9
0.0025612	98089.3	92942.4	96652.5	95526.6
0.0025845	98125.6	94378.6	98114.9	97496.2
0.0026078	94745.2	94859.3	98262.4	97600.1
0.0026311	95028.6	94131.8	95514.2	95310.8
0.0026544	94276.2	94055.2	96741.3	94970.5
0.0026777	95057.8	93895.1	98355.8	96064.9
0.0027009	96340.7	93628.3	98932.8	96689.3
0.0027242	96972	93461.8	99212.5	96491.5
0.0027475	96645.3	93750.3	99530.5	96435.5
0.0027708	99332.7	94809.3	99379.9	95927.5
0.0027941	99841.2	94900.2	99249.8	95129.7
0.0028174	99595.5	94648.4	98658.2	95152.5
0.0028406	98987.4	94394.5	99198.9	95660.4
0.0028639	98389	94230	98766.1	95495
0.0028872	99598.7	94590.9	98910.2	95068.3
0.0029105	98682.8	95756.4	98831.5	96667.9
0.0029338	95449.5	95410.5	96620.6	97247
0.0029571	95942.2	94315.7	96074.7	97062.6
0.0029803	95383.4	95064.8	96911.4	97421.8
0.0030036	96187.8	96063	98411.6	97873.1
0.0030269	95736	95849.8	99579	97889.1
0.0030502	94314	95437.1	99855.9	98116.5
0.0030735	95891.5	95296.2	99593	98149.2
0.0030968	97592.9	94765.6	99929.5	97314.3
0.0031201	97488.5	98156.9	99998.7	95844.2
0.0031433	96714.6	97524.8	99896.5	95374.3
0.0031666	97134.8	93365	99615.2	94427.8
0.0031899	98537.3	94603.2	99162.7	95102
0.0032132	96588.2	94347.4	98252.9	99587.2
0.0032365	97002.9	94244.5	98228.1	99579.9
0.0032598	98591.7	95062.4	97697.6	98090.1
0.003283	98396.8	97124.9	96818.5	97742.1
0.0033063	96147.3	98326	96845.7	97713.6
0.0033296	96460.3	96263.4	98957.3	96393.3
0.0033529	97817.6	93413.3	99304.5	95367.2
0.0033762	97953.9	94678.9	97331.9	97384.8
0.0033995	95832.3	95779.2	97232.5	97879
0.0034227	96169.9	93830.2	98059	95861.1
0.003446	99229.7	95571	98014	95075.8
0.0034693	99070.8	96600.9	97574.7	95976.8
0.0034926	96840.9	95883	98566.7	96605.4
0.0035159	98060.4	94800.8	96568.8	95906.1
0.0035392	99353.2	93850.8	96656.3	95663.6
0.0035624	99135.1	93804.9	98691.7	96344.9
0.0035857	97596.1	96014.3	99503.2	96632.8
0.003609	98122.6	96912	99628.8	97592.6
0.0036323	98748.9	95811.2	98011	98255.7
0.0036556	97626.3	95482.1	99313.6	97071.5
0.0036789	94652.4	95629.2	99959.7	95689.5
0.0037022	94605.9	96063.7	99964.1	95709.4
0.0037254	95299.7	96260.2	99046.4	96131.1
0.0037487	95684.1	96036.2	98085.9	95710.9
0.003772	96385.6	95685.4	99355.1	95673.6
0.0037953	95612.8	95824.6	98798.4	95727.3
0.0038186	95729.5	94993.1	95947.2	96515.7
0.0038419	95061.1	93882.3	96885.2	96938.1
0.0038651	96023.3	95620.3	97352.1	96003.8
0.0038884	96114.8	95907.8	97257.6	95951.2
0.0039117	95927.5	96401.5	97571.2	99274.7
0.003935	96723.1	96205	98567.1	99776
0.0039583	94942	96035.2	99797.4	97699.9
0.0039816	96906.3	98149.7	99966.2	97724.1
0.0040048	98973.1	96670	99133.9	98382.5
0.0040281	98880.1	94128.6	93828	99530.7
0.0040514	96892.1	95752	96240.8	99965
0.0040747	97222.7	95250.2	98771	99759.3
0.004098	96769	95124.7	99225.6	98703.8
0.0041213	97966.2	94524.6	99158.8	97154.8
0.0041445	99439.6	93411.1	98566.1	96175.8
0.0041678	98409.2	93631.3	98876	95972
0.0041911	99259.3	95215.4	96528	96767.4
0.0042144	98789.2	95047.7	97159.4	99265
0.0042377	97803.4	95318.1	98720.1	99317.8
0.004261	97640.6	95515.3	97518.8	97684.9
0.0042843	96753.7	94858.2	96640.5	94988.7
0.0043075	96219	94485.1	94946.2	94596.9
0.0043308	96476.8	93833.3	97764.8	97425.5
0.0043541	96801.5	93617.1	98823.7	98040.5
0.0043774	96344	93403.2	97844	97939.6
0.0044007	99151.5	92997.4	96580.6	98743.4
0.004424	98777.9	94340.9	96031	99288.9
0.0044472	96879	96057.7	95998.6	98331.9
0.0044705	95908.5	95890	95725.6	95373.9
0.0044938	98485.9	94978.1	96369.5	96516.2
0.0045171	99507.1	95190.8	96407.6	98321.6
0.0045404	97716.3	94380.2	97249.2	98249
0.0045637	94029.5	94166.5	97483.5	96941.9
0.0045869	95559.4	94986.9	97783.6	95426.7
0.0046102	95672.8	95602.1	98845.2	96596.6
0.0046335	96551	95946.7	97576.5	97226.5
0.0046568	97579.6	94948.7	96951.7	97120.4
0.0046801	98257.1	95258.6	95721.7	96444.2
0.0047034	97264.5	96831.1	96973.8	95651.5
0.0047266	95908.6	96871.8	97643	95514.9
0.0047499	93198.6	95156.2	97188.3	96394.1
0.0047732	97260.7	94766.3	96856.8	96344.8
0.0047965	98830.6	95050.9	97484.2	96557.1
0.0048198	96194	94932	97945.7	96373.5
0.0048431	95384.5	94927.7	98823.5	94816.1
0.0048663	96765.7	95681.2	98595.6	94532.1
0.0048896	98122	95599.2	98496.7	94527.5
0.0049129	98542.6	95271.8	99169.1	94702.4
0.0049362	97374.4	95686.3	98952.2	95145.5
0.0049595	96343.9	96252.9	99028.4	95529.1
0.0049828	94370.5	97183.9	98412.3	95116.6
0.0050061	95476.3	96409.3	98025.2	93779
0.0050293	97270.5	94894.6	98369.9	97288
0.0050526	95746.8	94693.4	97767.5	99433.8
0.0050759	93839	94419.7	97743.7	98197.9
0.0050992	94575.4	94121.2	98431.9	97038.4
0.0051225	95985.4	95229.7	97655.9	96755.6
0.0051458	96075	96321.3	97593.4	97301
0.005169	96787.3	96165.3	99063.1	96295.5
0.0051923	96291.5	95078.3	99872.7	96293.1
0.0052156	95676	94396.8	99942.6	95642
0.0052389	96529.9	93778.1	99005.5	94886.9
0.0052622	96709.8	95807.5	96444.7	95142.2
0.0052855	98472	97230.4	94655.1	96294
0.0053087	99588.7	96363.4	95035.4	95865.1
0.005332	99565.2	94679.8	95297.3	95315.6
0.0053553	97460.6	94887.3	95414.4	97688.8
0.0053786	97515.2	95191.6	97775.8	98927.5
0.0054019	94826	94984.5	98511.1	98606.9
0.0054252	97212.3	95678.1	98018.4	97958.5
0.0054484	99018.1	95552.9	97308.6	96912.4
0.0054717	98733.3	95474.5	98415.1	95551.7
0.005495	96655.4	95913.1	99450.2	95658.4
0.0055183	96943.6	95490.2	98744.1	95542.8
0.0055416	98751.8	94157.2	97153.1	95676.3
0.0055649	98895.4	93484.4	98047.6	96220.6
0.0055882	97070	94518.2	97632.7	97179.9
0.0056114	96988.7	95157.4	98480.8	96922.5
0.0056347	98480.6	94437.2	99520.5	95901.9
0.005658	98597.6	95472	99924.9	96396.5
0.0056813	96875.8	96228.9	99841.9	97890.8
0.0057046	98442.6	95868	98026.2	98342.2
0.0057279	96791.9	95605.3	98444.5	97463.1
0.0057511	94473.7	95329.6	97999.8	96634.7
0.0057744	94899.8	94406	95798.5	97035.2
0.0057977	95777.5	94032.1	96642.7	97031.2
0.005821	98429.2	94870.8	97035.8	95429.3
0.0058443	97645.9	95063.8	96795	96616.5
0.0058676	94747.9	95214.5	98060.6	96184.9
0.0058908	96051.3	95864.6	98552.2	95934.2
0.0059141	97776.8	95088.6	96120.2	96206.8
0.0059374	97808.2	94158.9	94682	95783.9
0.0059607	96840.6	97664.3	97093.4	95447
0.005984	95657.3	97345.2	98767.5	95465.1
0.0060073	95767.1	97069.9	99361.9	95140.6
0.0060305	96010.7	97093.3	98976.8	95026
0.0060538	96009.2	94773.2	99755.5	96320.8
0.0060771	95552.4	95462.1	99814	96490.8
0.0061004	96649.9	95340.3	98854.7	97434.7
0.0061237	97969.1	94626.5	97831.3	98227.4
0.006147	97119.9	94717.1	97276.7	98150.3
0.0061703	98169.8	95080	98616	98343.7
0.0061935	96709.1	95195.1	98386	97634.2
0.0062168	94148.4	95477.6	95306.3	96487.8
0.0062401	95293.4	95374.6	96265.8	96431.3
0.0062634	95641.6	94949.2	97590.6	96778.3
0.0062867	95871.9	95502.4	99289.4	97264.5
0.00631	96256.8	94175.1	99160.6	97482.3
0.0063332	96642.7	93786.6	96727.4	96978.9
0.0063565	96884.1	95136.2	95961.8	95097.9
0.0063798	97475.9	96647.5	96193.8	95509.6
0.0064031	99329.7	99775.4	96058.1	96013.9
0.0064264	99294.8	98634.9	95702.9	95787.6
0.0064497	97107.5	93462.1	95988.1	95093.1
0.0064729	96434.4	95018.7	96197.7	94991
0.0064962	95542.9	95983.3	96486.2	95588.3
0.0065195	96971.5	95795.7	97218.3	96063.2
0.0065428	97143.8	95648	97368.2	96907.2
0.0065661	95677.7	95604	96709.3	97872.9
0.0065894	97056.2	95353.6	96278.5	98385.7
0.0066126	98198.4	95362	96894.2	97114.1
0.0066359	97009.8	93223.2	97279.6	97029.1
0.0066592	96696.3	97112.3	96819.7	96980.8
0.0066825	98028	99065.2	95348.1	95629.2
0.0067058	99600.2	99313.2	95104.8	95508
0.0067291	98870.4	96756.6	96984.1	94863.3
0.0067524	98510.8	93829.5	97396.5	94316.1
0.0067756	99507.3	94225.9	96906.6	95445.5
0.0067989	97500.9	96465.2	97080.8	96126.1
0.0068222	97079.3	98528.3	96311.2	95322.2
0.0068455	98963	99020.9	96206.7	96673.8
0.0068688	99666.4	97808.8	97515	98414.1
0.0068921	99540.3	96286.2	98442.4	99378.1
0.0069153	97640.6	96143	98704	98815.9
0.0069386	95379.5	95519.1	98663.2	96832.4
0.0069619	96714.5	95820	98721.4	95137.8
0.0069852	97486.5	96327	97723.7	95722.9
0.0070085	97650.6	96148.7	97372.8	97334.3
0.0070318	98204.8	95424.1	98030.4	97913.4
0.007055	96345.3	94681.4	97938	96643.1
0.0070783	96297.5	94150.7	96609.2	95084
0.0071016	97959.1	94404.2	96905.5	95263.1
0.0071249	98385.9	95945	97538.3	95823
0.0071482	97166.3	96712.8	96666.1	95780.1
0.0071715	95833.6	95899.3	96139.6	95733.9
0.0071947	96121.7	95906.2	96214.2	95729
0.007218	96198.6	95811.9	96059.7	95665.7
0.0072413	96581.3	94679	96696.8	95881.6
0.0072646	96303.3	94492.7	95902.9	96526.4
0.0072879	95794.8	96996.3	97363	97316.9
0.0073112	97587.2	96540	98167.8	97375.3
0.0073345	98455.8	95238.7	95797.1	96672.2
0.0073577	98499.6	95840.3	95632.5	95936.9
0.007381	97370.4	95385.2	95980.2	95768.5
0.0074043	97878.2	95159.1	97421.2	96795.2
0.0074276	99449.6	95137.5	98572.9	97003.4
0.0074509	99571.4	95400.7	98118	95915.3
0.0074742	97591.3	95630.4	98597.5	95753.9
0.0074974	99326.7	95802.8	99699.8	97282.7
0.0075207	99971.1	95594.3	99769.4	98251
0.007544	99793	94580.8	97756.9	97049.3
0.0075673	96918.9	96340.7	98073.6	95151.7
0.0075906	98003.6	98614.6	99127	94935.9
0.0076139	98460.5	97061.6	98898.4	94937
0.0076371	97528.3	95273.9	96568.8	94528.5
0.0076604	95409.2	94491.3	95687.9	95031
0.0076837	95880.3	94469.2	95451.2	96816.2
0.007707	96759	95519.2	96947	98010.2
0.0077303	96990.4	95293	98082.8	98769.8
0.0077536	95982.4	96475.1	98162.8	97834
0.0077768	95907.1	96763.8	97779.4	95516.9
0.0078001	97105	94679.8	97678.6	95936
0.0078234	97087.4	93821.5	97662.3	96388.9
0.0078467	97737.1	94326.7	97998.3	98288.7
0.00787	98007.5	94949.1	98405.4	99125.4
0.0078933	96062.4	95127.8	98735.5	98686.7
0.0079166	95058	95356.9	99328.2	96552.6
0.0079398	97962.5	95359.7	98774.9	97809.5
0.0079631	99666	95485.9	97609.6	97292.6
0.0079864	99540.5	95224	98270.9	95087.3
0.0080097	98148.1	94917.8	98618.9	94842.5
0.008033	98858.8	94665.3	97235	94956
0.0080563	99154.3	94369	94965.5	94443.1
0.0080795	98529.8	94767.3	95367.6	95664
0.0081028	97975.2	95786.5	96768	96545.6
0.0081261	96889.6	96035.1	97352	96419.5
0.0081494	96663	94974.6	96584	96553
0.0081727	97051.1	92194.1	97962.8	96688.8
0.008196	98258.3	97540.6	99510.2	97209.3
0.0082192	98488	98736	99900.3	97043.2
0.0082425	98432.6	98035.1	98939.7	96794.1
0.0082658	96890.6	99985.8	97422.6	97962
0.0082891	94915.8	98326.6	97833.6	98374.7
0.0083124	95215.5	94092.5	97763.3	97270.1
0.0083357	95490	97041.3	95424.3	95864.3
0.0083589	96318.3	97769.5	94935.7	96520
0.0083822	97651.6	96697.5	94648.9	98241.1
0.0084055	98366.1	96816.6	97063.2	97769.4
0.0084288	98322.2	97488.1	98946.2	95883.2
0.0084521	97923.6	97219	99372.7	95418.8
0.0084754	96664.9	97340.1	97603.8	96164.4
0.0084986	96491.2	97675.8	93890.7	95628.8
0.0085219	96275	97494.2	94288.9	95035.9
0.0085452	97534	96450.9	95318.3	95768.3
0.0085685	97928.1	97108.9	96873	96482.2
0.0085918	98318.5	96639.5	97665.9	95957.2
0.0086151	99144.9	97053.9	97610.2	95830.3
0.0086384	99287.6	96831	97747.5	96396.6
0.0086616	98546.4	94852.3	97802.8	96889.1
0.0086849	98862	94563.7	97378.4	96751.7
0.0087082	99787.6	94636.3	97000.1	95684.6
0.0087315	100001	94819.8	97088.3	96595.8
0.0087548	99954.1	93703.2	97034.3	97080
0.0087781	98700.1	95560	95717.1	96226.4
0.0088013	97049.3	98490.5	97877.3	96099.7
0.0088246	95019	98077.8	98269	96617.4
0.0088479	95081.8	96559.1	96411.6	96323.1
0.0088712	95687.9	94257.2	96515.2	96757.5
0.0088945	95616.8	95226.9	96850.4	97693.8
0.0089178	97347.8	97671.3	98772.9	97379.6
0.008941	97506.7	98790.3	98787.7	96710.9
0.0089643	97953.7	98605.4	98438.1	96018.1
0.0089876	98758	96679.2	98916	96412.2
0.0090109	96179.3	95784.9	97714.5	97480.5
0.0090342	97381	95222.8	97688	96728
0.0090575	98122.4	94988.4	97557.9	96653.1
0.0090807	96996.1	95403.3	96203	96335.5
0.009104	97895.6	95231.5	96262.6	96977.8
0.0091273	97844.1	94182.1	96887.9	98067.1
0.0091506	98596.8	93387.9	98160	97762.7
0.0091739	99578.7	96130.7	98713.7	96718.2
0.0091972	98402.6	97202.3	98640	95807.5
0.0092205	97463.9	96514.9	99513.7	97846.4
0.0092437	96107.3	94715.2	99845.5	99625.8
0.009267	97754.4	95531.9	99539.3	99487
0.0092903	99465	95552.3	97132.1	97606.1
0.0093136	99786.2	96181.4	94928.4	95742.1
0.0093369	97898.1	97023.3	96800.2	96266.4
0.0093602	96032.9	95052.7	98477.2	95898.6
0.0093834	96741.3	96480.1	99038	96959
0.0094067	97577.3	98567.1	98594.5	98016.7
0.00943	98538.1	99174.1	97710.4	97606.8
0.0094533	98022.6	98195.3	96679.2	96765.3
0.0094766	97103.4	97625.3	97963.4	96642.7
0.0094999	96819.2	95972.2	98955.8	96780.8
0.0095231	97408.5	93775.6	99074.1	97802.8
0.0095464	95995	94723.9	98125.6	98268.5
0.0095697	98408.6	95586.5	96533.8	96177.5
0.009593	97817.1	96733.3	96492.3	96680.7
0.0096163	95760.4	95452.3	97545.7	96621.7
0.0096396	97922.5	94029.7	97684.8	95558.3
0.0096628	98716.5	94806.3	98701.4	96041
0.0096861	98642.5	94233.4	98109.5	96911.5
0.0097094	97553	98949.2	94952	97092.5
0.0097327	98415.5	98200.6	94702.1	97306.8
0.009756	98850.7	91782.8	95040.6	97094.7
0.0097793	98089.7	94866.8	94637.4	95654.6
0.0098026	96218	96289.3	97769.7	95564.1
0.0098258	96970.4	95404.3	99529.1	94954.6
0.0098491	98138.5	94386.3	99128.7	96879
0.0098724	98051.2	94932.8	97703.2	98795.7
0.0098957	99108.5	94861.7	98105	99266.8
0.009919	99887.2	94874.7	97124.8	97646
0.0099423	99289.2	94820.3	96196.7	95736.6
0.0099655	96494.8	96380.5	96757.5	95091.7
0.0099888	94956	96682.2	95013.6	95732.6
0.0100121	97563.1	95108.3	94528.6	96592.6
0.0100354	99176.9	94449.1	97750.3	95604.6
0.0100587	99090.4	95352.5	98614.5	94820.3
0.010082	97028.2	95737.1	96355.4	95783.4
0.0101052	98192.4	95469.5	94525.6	96466.3
0.0101285	99561.2	96154.5	94587.8	96746.2
0.0101518	99518.5	96164.6	95166.7	95455.4
0.0101751	98781.9	96109.8	96677.5	94769.1
0.0101984	99998.8	95566.6	98467.6	95666.4
0.0102217	100001	94575.9	98880.1	96555.8
0.0102449	99947	95204.8	98725	98100.4
0.0102682	99476	94830	98036.7	98578
0.0102915	96442.6	94689.3	97786	98994.1
0.0103148	96567.9	94850.3	98289.1	99188.6
0.0103381	98330.8	94356.6	97584.6	97083.2
0.0103614	97929.8	94993.2	96621.2	95618.6
0.0103847	95815.6	94903.4	96263.8	95673.1
0.0104079	96469.6	94556.1	95885.4	95974.7
0.0104312	96308.3	94498.4	95704.6	96135.4
0.0104545	98290.8	94532.7	96614.7	96890.2
0.0104778	98462.5	94412.4	97558.9	96602.1
0.0105011	98299.9	94937.4	96906	96285.7
0.0105244	97485.8	95126.2	95631.7	96397.8
0.0105476	99835	94699	95794.3	95571.2
0.0105709	99668.6	95157.8	96476.5	95486.1
0.0105942	98742.2	94950.5	96582.8	95898.4
0.0106175	98107.5	95242.1	97082.1	95596.7
0.0106408	97739.6	95124.9	97849.3	95166.7
0.0106641	99326.2	93693.2	98984.1	95686.5
0.0106873	100001	93679.5	98529.1	96084.7
0.0107106	99954.9	93624.7	95930.2	96267.6
0.0107339	99169	94653.6	96396.5	97306.8
0.0107572	96407.6	95113	96171	97927
0.0107805	95225.6	93575.4	96531.5	97783.9
0.0108038	97491.5	93823.9	96892.4	96257.1
0.010827	99238.4	94332.3	97683.4	94726.9
0.0108503	99998.1	94836.3	98313.2	95177.6
0.0108736	98024.4	95256.3	98480.5	96031.6
0.0108969	95856.9	95313.6	98530.9	96278
0.0109202	97597.2	95090.9	99028.5	97179.1
0.0109435	97656.5	95783.7	99462.1	97319.9
0.0109668	96344.1	96098.8	98059.6	96333.6
0.01099	96053.1	95180.5	97312.8	96029.6
0.0110133	96240.4	94534.5	96587.5	97058.2
0.0110366	96605.8	93748.2	95798.9	97761.6
0.0110599	96922.6	93458.5	95415.1	97286.1
0.0110832	97641.7	93955.9	95598.3	96193.5
0.0111065	96027.8	94602.4	96245.5	95446.8
0.0111297	98847.8	94439.9	96443.4	95024.7
0.011153	99849.8	94785.4	97372.2	95256.8
0.0111763	99832.5	95767.9	98711.1	95153.9
0.0111996	99545.1	95937.3	99034.7	94419.9
0.0112229	99193.4	94022.7	99172.5	94377.2
0.0112462	99484.1	95571.4	98609.6	95206.5
0.0112694	99825.9	95276.1	98347.6	95718.4
0.0112927	98551.4	93280.1	98841.8	95836.4
0.011316	96953.6	93704.5	99730.5	96141.9
0.0113393	95233.5	95208	99043.5	96553.4
0.0113626	94222.4	94915.6	96540.6	95600.6
0.0113859	96169.1	94914.4	97275.8	96826.2
0.0114091	98715.5	95317.1	97744.1	97651.5
0.0114324	99676.1	94729.3	98373.7	95195
0.0114557	99721.7	94460.6	99127	95686.5
0.011479	99738.5	93804.6	98829.9	96813.3
0.0115023	100000	93883.7	96817.9	96504.9
0.0115256	99904.8	94473.9	96235.5	95913.4
0.0115488	98596.7	94561.6	97653.6	96120.8
0.0115721	95873.5	94261.9	99348.3	95952.9
0.0115954	97545.5	94198.3	99879	94906
0.0116187	98443.7	93947.8	99070.7	94725.5
0.011642	99014.6	93563.8	97201.5	95542.3
0.0116653	98393.6	93915.1	96142.9	95266.2
0.0116886	96625.9	95622.6	96010.9	94226.1
0.0117118	97626.9	95613.2	96391.8	94662.6
0.0117351	96842.1	94279.9	97505	95627.4
0.0117584	96381.3	94323.1	97132.6	95528.4
0.0117817	95880.9	95937.8	96591.2	95326.5
0.011805	97989.8	94574	97187.2	95083
0.0118283	99437.2	93140.8	97590	93903.3
0.0118515	99925.1	93614.6	96355.3	94884.2
0.0118748	99241.3	93240.7	97320.9	97794.5
0.0118981	97960.7	93482.9	99326.8	99196.4
0.0119214	96826.2	93884.5	99796.4	99366.4
0.0119447	97996.2	94388.7	97496.8	98535.8
0.011968	98602.6	94899.4	97765	97484.2
0.0119912	98832	95329.3	97487.2	97784.9
0.0120145	98235.5	94805.9	96919.8	96658.2
0.0120378	97058.1	94979.9	96619.8	95360.6
0.0120611	98047.7	94231.2	95812.2	95833.5
0.0120844	97475.4	92469.9	96147.8	96235.3
0.0121077	97121.7	94115.7	96494.7	95771.1
0.0121309	96058.2	93556.7	95695.6	95471.9
0.0121542	95801.7	93191.2	95458.7	97143.2
0.0121775	97455.2	93512.1	96950	98334.3
0.0122008	98437.1	93282.1	97150.8	97534.1
0.0122241	98334.6	93661	95902.3	96414.2
0.0122474	99033.2	94156.9	96451.2	96196.3
0.0122707	98461.8	94344.8	98087	96652.6
0.0122939	97974.3	94521.1	99107.7	96658.6
0.0123172	98921.8	95054.6	97204	96175.1
0.0123405	98990.3	94683.4	95354.3	96615.6
0.0123638	95153	93904.5	96317.3	96612.7
0.0123871	96027.2	94560.6	95420.6	95707.2
0.0124104	99860.9	95713.7	94898.6	95480.3
0.0124336	99770.1	95351	96978.6	95875.4
0.0124569	98191.5	95291.3	99069	95177.9
0.0124802	94570.8	94963.8	99586.9	96236.8
0.0125035	97010	93847.5	97318.6	96717.6
0.0125268	99904.8	92133	95376.4	94753.5
0.0125501	99608.1	92825.4	98047.5	93671
0.0125733	98986.7	92534.7	99396.2	93745.9
0.0125966	99523.5	92107	98945.6	95094.3
0.0126199	98026.5	92213	96202.5	96269.4
0.0126432	98449	92506.3	96786.7	96254.2
0.0126665	97109.8	93422.3	97482.1	96079.8
0.0126898	95444.3	93090.1	96439.3	96456.6
0.012713	97591.8	92688.5	96361	96123
0.0127363	98457.9	93110.2	97294.2	95064.9
0.0127596	98044	93146.2	98439.8	95161.4
0.0127829	97842	92905	97618.1	97534.2
0.0128062	97331.3	93588.1	96242.6	97707.4
0.0128295	97982.5	94085.7	97090.5	94681
0.0128528	97917.9	93801.5	96666.8	94644.6
0.012876	98169.1	94060	97813.5	95196.2
0.0128993	97750.7	95655.2	98273.4	96084.5
0.0129226	97293.4	94536.4	97573.5	96475.1
0.0129459	97722.9	92086	98599.2	95938.6
0.0129692	98683.8	93475.4	99144.1	95568.2
0.0129925	98422.8	93616.4	98611	95555.3
0.0130157	97430.8	93114.2	98384.9	95656
0.013039	95779.9	92580.9	99287.5	95519.1
0.0130623	96479.4	92917.9	99591.6	94993.4
0.0130856	96317.6	93476.8	97509.6	94494.9
0.0131089	95559.5	93026	95756.1	93350.6
0.0131322	97746.6	93833.4	97901.3	94585.1
0.0131554	99025.9	93960.9	99458.7	95679.9
0.0131787	99979.7	92851.8	99186.3	94798.4
0.013202	99838.5	93019.6	97679.7	95638.1
0.0132253	98418	92933	97274.3	96529
0.0132486	95848.5	93489.6	97802.3	95879.2
0.0132719	95738.8	93784.9	96960.4	95264.9
0.0132951	96529.3	93251.4	96119.3	95816.5
0.0133184	96369.1	92873.7	97301.1	96001.1
0.0133417	96703.6	94020.6	98180.6	95958.2
0.013365	97912	95213.8	98369	95749
0.0133883	99198.2	94805.7	98650.2	95268.7
0.0134116	99410.8	93062.1	97919.6	94935
0.0134349	98734.2	93808.3	95485.7	95049.9
0.0134581	99237.4	93172.8	96970.1	94927.2
0.0134814	99955.4	91871.9	98582.1	94512.3
0.0135047	97720.6	91427.2	98567.8	94431.1
0.013528	98985.1	91308.3	96821.6	94536.7
0.0135513	99264.9	93166	95109	94609.9
0.0135746	98924.6	93454.8	95236.1	94460.9
0.0135978	98079.6	92341	94456.6	94373.4
0.0136211	98138.5	92106.1	94785.9	94624.7
0.0136444	98905.7	93253.7	95980.8	94711.8
0.0136677	97781.3	91921	96530	95425
0.013691	96892.6	91396.5	97385.1	95942.1
0.0137143	97980.9	92308.5	98488.1	95317.3
0.0137375	97172.2	92362.8	98818	94520.1
0.0137608	97702.9	92094.6	98962.3	95028.2
0.0137841	98413.6	91659.5	99102.2	94996.2
0.0138074	98656.4	91816.1	97482.1	94433.7
0.0138307	99113.4	92913.7	97362.2	94896.1
0.013854	99711.4	93789.2	98014.9	95724.4
0.0138772	99970.2	92591.2	97248.2	95360.5
0.0139005	99859	91657.8	96986.8	95109.3
0.0139238	98687.2	91716.4	97654.1	95141.8
0.0139471	97753.2	91791.5	96483.7	94936.9
0.0139704	99717.2	91713.2	95472.7	94913.2
0.0139937	99607.4	91563.6	95910.8	93830.2
0.014017	96399.8	92567.7	96287	93254.4
0.0140402	96859.8	92836.2	96334.8	94367.9
0.0140635	96734.6	91491	96109.8	95450.8
0.0140868	97841.3	91224.7	94697.1	95560.2
0.0141101	97053.9	90697.8	94833.1	95444
0.0141334	95306.5	90667.7	97057	94993.5
0.0141567	96035.8	91237.5	98392.3	94214.9
0.0141799	98895.4	91559.6	98967.4	94001.5
0.0142032	99640.1	91335.4	98333.6	94855.2
0.0142265	99453.5	90646.2	96429.1	95825.4
0.0142498	97637.3	90998.1	96130.5	96239.1
0.0142731	95413.1	92172	96276.5	95731.5
0.0142964	96241.1	92709.9	96633.6	94151.4
0.0143196	97188.1	93330.3	96769.8	93058.7
0.0143429	97393.6	94545.8	96569.8	93755.5
0.0143662	98784.9	94356.8	95970.1	94600
0.0143895	99240.9	92711.2	96009.2	94251.8
0.0144128	98633.5	92562.4	96562.7	93039.7
0.0144361	96916.2	92192.8	96903.8	93315
0.0144593	97663	91985.5	96717.8	94245.2
0.0144826	97595.2	92371.5	95905.1	94576.9
0.0145059	96592.6	92931.8	94949.7	94860.5
0.0145292	95019.6	92889	96425	95209.5
0.0145525	94769.1	92655.8	98472.7	94903.2
0.0145758	96287.3	91877.1	99280.5	95019.5
0.0145991	97616.1	91519.1	98523.6	95650.8
0.0146223	96776.3	92265.9	98558.2	95261.5
0.0146456	98957.2	92640.1	99245.7	93970.4
0.0146689	99428.4	92272.8	99326.4	93915.4
0.0146922	98998.6	91280.7	98697.6	94459.8
0.0147155	98273.6	90990.6	97940	94090.5
0.0147388	96361.4	92034	98167.2	93904.6
0.014762	95043.2	92883.4	98596.8	94010.5
0.0147853	97767.2	92531.9	98431.3	94156
0.0148086	97392.4	91640.9	97512.6	93929.7
0.0148319	97533.3	91371	96478.2	93517.9
0.0148552	96230.5	90782.8	95664.5	93743.1
0.0148785	95993.4	91064.6	94746.5	93465.9
0.0149017	97450	92154.7	94597.7	93122.3
0.014925	95971.9	92545.7	95944.1	93691.4
0.0149483	92481.6	91877.4	95385.2	94500.1
0.0149716	97964.8	91117.1	95172.2	94645.5
0.0149949	98908.1	89999.7	95578.7	95157.7
0.0150182	98109.6	90084.2	95617.1	95217.8
0.0150414	99673.5	91193.4	97423.7	94524.1
0.0150647	97719.3	91741.4	98608.6	94174.8
0.015088	94299.5	91195.9	98855.3	93946.2
0.0151113	96200	91437.5	98809.9	93646.3
0.0151346	95907.5	91414	97170.6	93382.4
0.0151579	95023.3	90232.2	97616	93302.6
0.0151811	97644	89491.6	98739.6	93422.8
0.0152044	98005.3	90101.1	99426.3	93900.2
0.0152277	95829.9	90646.9	99589.5	94523.1
0.015251	96417.7	90373.3	98204.7	94533.3
0.0152743	97048.2	90039.3	96370.8	94012
0.0152976	95986.2	89887.3	95636.5	93943
0.0153209	94611.4	91406.1	95562.4	94379.4
0.0153441	95125.8	92182.4	95131.5	94267.8
0.0153674	95575.3	91492.7	95342	93567.3
0.0153907	95717.7	90739.1	95362.8	93597
0.015414	96374.9	90182.8	95267.8	93564.1
0.0154373	95758.3	88994.3	95481.1	93696.7
0.0154606	95625.7	90580.4	95459.4	93595.9
0.0154838	98589.9	92392.6	94719.1	92894
0.0155071	98496.5	90733.6	94409.4	92532.8
0.0155304	95646.4	90026.2	94321.8	93885.6
0.0155537	97413.4	90192.9	96129.5	94590.3
0.015577	99774.9	90486	98541.6	93357
0.0156003	98966.2	90307.9	99068.2	92540.6
0.0156235	97537.8	90482.5	98144.3	93343.1
0.0156468	97335.6	91212.9	97635.4	92753.4
0.0156701	97938.1	90866.9	96803	92237.9
0.0156934	96758	90101.5	96139.4	92897.2
0.0157167	96907.8	90441.8	95079.8	92570.9
0.01574	95480.4	89998.5	93959.6	91833.1
0.0157632	94330.3	91701.6	93929.1	92028.6
0.0157865	95729.9	91469.9	94708	92715.1
0.0158098	95900.6	89359.9	95221.6	92951.6
0.0158331	95870.3	89837.8	94735.7	92977.5
0.0158564	95678.9	90293.7	96423.6	92722.5
0.0158797	96458.5	89172	97816.5	92887.1
0.015903	97646.2	88948.8	96218	93481.1
0.0159262	98481.7	90284.7	94798.7	93389
0.0159495	96977.8	89907.3	95811.6	92966
0.0159728	94072.8	90229.1	97480.9	92939.4
0.0159961	96002.9	90763.1	97759.3	93140.8
0.0160194	96411.9	90448.7	96231.6	93314.2
0.0160427	96031	89551.2	95069.6	93501.8
0.0160659	95053.5	89696.3	94724.9	93725.4
0.0160892	95541.7	88978.4	94969	93643
0.0161125	96144.1	88154.6	95459.6	92812.9
0.0161358	94422.7	88193	95689.7	92469.8
0.0161591	95077.8	88665.6	95551.3	93438.1
0.0161824	96199.8	89697.2	95083.8	93777.3
0.0162056	96915.2	90939.9	94975.3	93548.9
0.0162289	97070.3	90776.8	95436.1	93130.9
0.0162522	96185.3	89334.6	95320.6	92817.4
0.0162755	96003.6	88569.7	96484.7	93204.8
0.0162988	97164.3	88536.5	96637.7	93219.6
0.0163221	97118.5	88341.9	94779	93235.2
0.0163453	94842.1	88773.5	94581.1	94027.4
0.0163686	95757	89968.4	94513.6	94774
0.0163919	96429.1	90421.7	93957.7	94975.8
0.0164152	97678.3	90868.1	95103.1	93244.5
0.0164385	96907.2	90643.9	96559.5	91791.8
0.0164618	95908.5	90739.2	95989.2	92371.1
0.0164851	95761.1	91262.4	95741.4	92489.4
0.0165083	95994.4	89598.1	95386.4	93092
0.0165316	96031.8	87948.1	94710.8	93069.8
0.0165549	95941.9	88561.5	94606.7	92369.9
0.0165782	95185.9	89495.9	94597.8	92350.7
0.0166015	96161.9	88393.9	94971	92502.2
0.0166248	96336.9	87772	95661.6	92827.8
0.016648	95875.9	88072.6	96168.5	93236.9
0.0166713	95955.5	88742.7	96418.5	92912
0.0166946	95638.6	89587.1	96864	92216.4
0.0167179	95037	90760.1	96355.7	92831.2
0.0167412	95152.5	89178.7	95127.1	93724.2
0.0167645	95493.8	87845.7	94902.2	93584.4
0.0167877	95440.9	88489.8	95159.6	92899.2
0.016811	96687.7	88963.4	95060.4	92870.1
0.0168343	95533.9	89817.5	94861.5	93565.1
0.0168576	94925.9	90071.7	95764.8	93206.9
0.0168809	96124.4	89092.9	96649.5	92801
0.0169042	95275	87895.7	95483.8	93348.7
0.0169274	96424.5	87660.6	94571.5	93419.7
0.0169507	95046.5	87491.9	95305.3	93596.5
0.016974	93223.4	87593	95873.4	93086.2
0.0169973	95045	87468.4	95133.5	92128
0.0170206	95638.1	87265.2	94577.9	92179
0.0170439	94950.8	87614.1	94684.1	92418.6
0.0170672	94407.2	87294.1	94831.6	92574.4
0.0170904	95353	86986.2	94510.6	92702.8
0.0171137	95997	87062.8	94167.8	92750.5
0.017137	94914.1	87207.6	94402.7	92545.5
0.0171603	98514.7	87187.4	95132.3	91734.9
0.0171836	99274.5	87003.5	95523.6	91130.7
0.0172069	98029.1	87886.4	95220.3	91036.8
0.0172301	96719.6	88152	94849.4	91419
0.0172534	95474.1	86858.5	95075.3	92079.7
0.0172767	94361.6	86987.1	95344.6	91789.4
0.0173	93615.3	87840.6	95521.4	91122.7
0.0173233	93840.1	88012.3	95741.8	90680.4
0.0173466	94704.5	87158.1	95445.5	90591.8
0.0173698	95233.1	86795.5	95311.5	91055
0.0173931	95674.7	86844.4	95343.8	91303.2
0.0174164	95650.8	86964.6	95051.8	91301.3
0.0174397	95056.8	87550.2	94789.7	91382.5
0.017463	94795.1	88021.4	94895.4	91549
0.0174863	96283.5	87470.6	94953.2	91864.6
0.0175095	96179.7	88464.2	94847.9	91950.8
0.0175328	94307.3	88349.1	94587.4	92274.5
0.0175561	93768.3	86889.4	94270.3	92633.8
0.0175794	94377.9	86569	94606.3	92137.9
0.0176027	95573.8	88279.1	94582.3	91288.8
0.017626	95311	88388.3	94106.7	90633.1
0.0176493	94278.7	87546.1	94087.4	91580.2
0.0176725	95023.2	86755.8	93921.3	93047.8
0.0176958	94881.7	86409	94558.8	92692.4
0.0177191	94601	86983.3	94634.7	91243.1
0.0177424	94801.5	86921.3	94370.7	90765.1
0.0177657	95172.1	87127.3	94914.3	91026.8
0.017789	95216.5	87770.9	94141.8	90959.8
0.0178122	95204.3	87814.9	93129.1	90975.1
0.0178355	94189	87220.8	93102.9	91296.7
0.0178588	93246	88102.1	94108.5	91742.5
0.0178821	93675.3	88912.8	95370.6	91956.9
0.0179054	93768	88154.8	94919.8	91780.2
0.0179287	95397.6	87257.5	94737.6	91432.9
0.0179519	95525.1	86692.1	95989.1	91790.1
0.0179752	94134	87085.8	96500.9	91391.5
0.0179985	93929.2	86879.8	95328.7	89920.8
0.0180218	93721.6	85608.5	95319.7	89913.5
0.0180451	93732.3	85795.9	96496.1	90747
0.0180684	94388.2	86785.8	96655	91473.5
0.0180916	95251.9	87569.6	94879.1	91653.8
0.0181149	95775.5	87619.3	93870.4	91134.6
0.0181382	95565.3	87258.5	93569	90445.4
0.0181615	96274.7	86704.3	93473.4	90989.4
0.0181848	96432.7	86539.7	93948.3	91474.7
0.0182081	95060.3	86378.5	94435.4	91215
0.0182313	94276.7	86344.9	94374.4	91081.4
0.0182546	94912	87226.8	94164.3	90716.3
0.0182779	94997.5	87794.8	94753	90351.5
0.0183012	94501.1	86703.6	95334.8	89836.8
0.0183245	94910.3	85747.3	94778.8	89461.2
0.0183478	94764.4	86546.4	94478.4	89792.4
0.0183711	94719.5	86492.3	93870	89805.5
0.0183943	94681.7	86871.9	93460.2	89604.6
0.0184176	94653.8	87031.6	93748.1	90738.2
0.0184409	94651.7	86495.6	93184.2	92203.9
0.0184642	94225.9	85902.6	92920.6	92246
0.0184875	93739.4	86246.6	92992.3	91312.6
0.0185108	93520.2	86414.7	93156.2	90771.3
0.018534	93660.1	86555.8	93546	91619.2
0.0185573	94066.7	86497.8	93064.6	92476.4
0.0185806	95268.5	86180.9	92813	91510.1
0.0186039	94570.1	86632.1	93159.2	90562.7
0.0186272	92993.2	85490.8	93050.2	90930.5
0.0186505	93803.5	85434.4	92526.1	92157.8
0.0186737	94254.6	87285.2	93395.1	92782.2
0.018697	94729.8	87085.5	94622.3	91662.4
0.0187203	93214	87248.3	94381.9	91213.8
0.0187436	92137	87246.9	93631.4	91131.1
0.0187669	94386.3	86470.8	94037.2	90367.9
0.0187902	93908.4	85519.8	94035.4	90470.5
0.0188134	93897.8	85672.7	93863.2	90868.5
0.0188367	94343.1	86569.2	93927.9	90670.9
0.01886	94826.6	86513.4	93698.4	90945
0.0188833	95530.9	86261.7	93514	91686.9
0.0189066	93377.1	87231.1	93978.2	91585.4
0.0189299	93355.6	86651.4	94512	91200.2
0.0189532	95028.8	86307.1	94240.1	90454.4
0.0189764	94470.1	87085.5	93869.9	89746.6
0.0189997	93734.2	87779.1	93851.4	89983
0.019023	94238.1	87310.9	93798.6	90185
0.0190463	93496.9	85310.6	94608.8	91120.6
0.0190696	92110.7	84700.2	95530.3	91541.5
0.0190929	92769.1	85117.4	95082.8	90549.5
0.0191161	93277.1	85030.1	94576.6	90000.3
0.0191394	93950.5	86877.2	94464.4	90145.2
0.0191627	94823.6	85950	93658.9	90454.1
0.019186	95056	85194	92335.6	90502.3
0.0192093	94730	86030.5	92068.9	90167.2
0.0192326	94571	86316.2	92578.9	89975.4
0.0192558	93970.8	86487.4	92869.6	89387.6
0.0192791	93122.5	85707.4	93041.6	89346
0.0193024	92990.4	85407.4	93140.6	90002.8
0.0193257	93627.2	85692.6	92839.6	90016.4
0.019349	95317.5	85078	93356.7	89568.5
0.0193723	95029.9	86072.1	94184.1	89529.9
0.0193955	92328.4	85630.4	94283.2	89498.9
0.0194188	91029.4	84008.1	94024.9	89193.8
0.0194421	92576.2	83980.5	92875.9	88863.1
0.0194654	93349.7	85715.1	91180.1	88048.1
0.0194887	93500.5	85799	91061.9	87539.5
0.019512	93670.9	85147.8	92219.1	87994.9
0.0195353	94000.1	85387.2	92504.1	88680.2
0.0195585	92970.2	85879.9	93146.5	89253
0.0195818	92856.8	84116	94738.6	90227.4
0.0196051	93432.6	84292.3	95367	90699.1
0.0196284	93689.4	84638.8	94486	90409.4
0.0196517	93822.8	84354	93710.4	90091.3
0.019675	92206.4	84961.9	93301.8	89830
0.0196982	91646.4	85336.2	92913.2	90431.4
0.0197215	93133.1	84919.4	92499	91206.7
0.0197448	94010.4	84905.8	92104.1	91003.4
0.0197681	93807.3	85592.7	92156.1	90358.9
0.0197914	92476.8	85703.9	92835	89640.4
0.0198147	92065.4	85305.1	93525.1	88828
0.0198379	92864.7	84449	93817.3	89147.4
0.0198612	92998.5	84201.4	93758.1	89571.5
0.0198845	92974.6	84742.7	92863.4	88537.9
0.0199078	93465.7	84865.3	92078.5	87953.3
0.0199311	93707.1	84271.9	92393.6	88315.3
0.0199544	92985.4	84666.4	92866.5	88662.9
0.0199776	91853.4	85559.4	92923.9	88895.2
0.0200009	91767.8	85401.5	93115.7	89210.1
0.0200242	91897	84974.8	93506.8	89329.7
0.0200475	91811.5	84998.4	93786.5	89427.4
0.0200708	91612.2	85180.8	93837.3	89549.9
0.0200941	91412.6	85068.2	93604.2	89625.1
0.0201174	91089	84861.6	93203	89961.8
0.0201406	90800.3	85134.8	92298.3	89808.3
0.0201639	91804.3	86237.6	91903.2	89120.4
0.0201872	93175.5	85963.9	92949.7	88662.5
0.0202105	92543.2	84479.5	93446.1	88499.4
0.0202338	90661.1	84915.9	92653.8	88167.5
0.0202571	90803.7	84475.6	91501.1	88600
0.0202803	91913.8	84377.3	91633.7	88742.4
0.0203036	90838.2	85275.5	93012.7	87710.5
0.0203269	91652.4	86269.4	92929.3	87376.4
0.0203502	92184.5	86935.1	93173.7	88389.5
0.0203735	92207.5	86745.6	94000.4	89644.6
0.0203968	92087	85850.6	93296.9	89984.7
0.02042	91972.1	85207.6	92718.2	89377.3
0.0204433	91035.5	85043.9	92774.7	88899
0.0204666	90908.8	85639.4	93015	88651.5
0.0204899	90950.5	84537.3	92951.2	88744.1
0.0205132	90410.2	83729	92088.7	89081.6
0.0205365	91739.9	84428.2	91302.2	88973.2
0.0205597	92546	84315.7	91263.6	88729.5
0.020583	92436.6	84176.2	91511.1	88577
0.0206063	91519.8	83196.4	91804.4	88270.5
0.0206296	90725.7	82306.9	92307	88115.6
0.0206529	92066.5	83028.6	92492.9	88330.1
0.0206762	92036.9	85207.5	92509.4	88575.9
0.0206995	91105.2	84335.2	92191.7	88541.9
0.0207227	91339.9	84569.2	91544.5	88526.2
0.020746	92581.4	85485.1	91806.9	88550.9
0.0207693	93148.2	84329.9	92104.5	88328.2
0.0207926	92648.7	85007.9	92074	88343.7
0.0208159	91891.1	85265.4	92202.8	87990
0.0208392	91688.7	84817	92306.2	88049.3
0.0208624	91128.8	84397.5	92245	89172.6
0.0208857	89907.5	84262.6	91917	89651.1
0.020909	89954	84593.9	91275.1	89092.4
0.0209323	91144.2	83895.6	90405.3	88042.7
0.0209556	91698.7	83052	90098.8	87777.4
0.0209789	91704.3	83290.6	91674.5	88953.7
0.0210021	91249.3	83707	92954.1	90051.5
0.0210254	90148.7	84602.6	92683.4	89713.4
0.0210487	89608.2	84728	92432.5	88299.2
0.021072	90359	83990.3	92613.3	87406.1
0.0210953	90865.2	83627.4	92681.1	87734.1
0.0211186	90800.7	84074.6	92368.8	88336.6
0.0211418	91059.4	84135.1	91781.5	88221.7
0.0211651	92036	84607.5	91644.1	88096.8
0.0211884	92849.1	85106.3	92591.8	88869.5
0.0212117	93749.2	84713.5	92841.4	89554.6
0.021235	92018.2	83541.6	92322	89229.5
0.0212583	89234.5	83011.4	92516.5	88799.1
0.0212815	89696.6	83033.3	92818	89313
0.0213048	90091.6	82545.3	92221.4	89736.5
0.0213281	91409.9	81815.6	92075	88807.4
0.0213514	91467.8	83242.7	92180.5	88190.6
0.0213747	91850.1	83478.6	91573.9	88176.5
0.021398	93396.9	83671.4	91384.6	88322.7
0.0214213	91898.8	84507.4	91454.4	88780.4
0.0214445	92609.8	82807.9	90979.7	88978.2
0.0214678	92422.8	83004.2	90329.3	88397.9
0.0214911	90748.3	84329.6	90149.9	87583
0.0215144	91406.6	84543.2	90702.6	87296.1
0.0215377	90157.3	83759	90984.9	87282
0.021561	89248.2	84439.1	91740.1	87241.1
0.0215842	90212.6	84499.9	92532.8	87998.5
0.0216075	91461.6	83999.4	91825.4	89166
0.0216308	91828	83645.6	91221.9	89310.4
0.0216541	92246.3	83609.1	92145.7	88591.2
0.0216774	91531.3	83581.6	93147	88790.9
0.0217007	90256.6	83200.4	92735.2	89408.4
0.0217239	90067.1	83547.5	91931.8	88993.8
0.0217472	90148.4	84452.2	91829.7	88254.1
0.0217705	90197.2	84342.2	91916.2	87927.3
0.0217938	90049.8	85042.5	91712.7	87814.4
0.0218171	90046.7	83993.7	91461.8	88174.6
0.0218404	90324.3	82147.9	91532.9	88812.9
0.0218636	89509.3	82503.9	91542.6	88619.6
0.0218869	89597.5	84175.6	91467.8	87998.2
0.0219102	91577.8	84601	91190.7	86994.9
0.0219335	92046.3	84341.7	90698.8	86313.7
0.0219568	88703.3	84270.9	91062.1	87454.2
0.0219801	89772.7	84113.5	91636.8	89255.6
0.0220034	90504	84315.8	92093.9	89035.9
0.0220266	90301	84280.1	92334.8	88398.7
0.0220499	90365.4	84306.8	91775.9	88861.2
0.0220732	88666.7	84154.8	91598.6	89019.5
0.0220965	89585.3	83314.8	92038	89251.5
0.0221198	90990.7	83694.7	92149	89335.4
0.0221431	91299.2	83857.5	91819.8	88291.2
0.0221663	91154.6	84108.3	91843.5	87302
0.0221896	90779.1	84714.8	91884.2	87695.7
0.0222129	90093.1	84660	92040.6	88649
0.0222362	90010.5	82860	92219.6	89490.8
0.0222595	90371.8	83178.1	92095.4	89176.2
0.0222828	90259.1	84890.6	92745.6	88107.4
0.022306	89794.2	84600.4	92968.6	88824.3
0.0223293	88656.3	83630.3	92715.6	89328.6
0.0223526	88724.2	82858.2	92981.3	88815
0.0223759	90331.6	83446.2	92828.6	88856.9
0.0223992	91496.8	83701.5	92533	88848.9
0.0224225	92327	82293.3	93441.6	88379.3
0.0224457	90966.7	82191.2	93972.1	87645.8
0.022469	88785.4	82343.5	92543.6	87309
0.0224923	88888.9	82604	91016.7	87843
0.0225156	89032.4	82957.3	90409.9	88304.8
0.0225389	90106.9	83282.8	90107.4	87435.4
0.0225622	90423.9	83680.7	89973	87318
0.0225855	90294.3	84702.9	90023	88108.3
0.0226087	91084.2	85331.4	90356.5	88252.6
0.022632	91317.7	84719.7	90666.8	88627.3
0.0226553	90234	83206.6	90734.8	88977.6
0.0226786	89384.9	83430.8	90777.9	88872.6
0.0227019	90129.7	83168.9	90901.7	88840.4
0.0227252	90850.9	82251.5	90974.6	89111
0.0227484	89945.2	82855.4	91503.8	89788.1
0.0227717	90169.7	82829.2	91503.9	89940.3
0.022795	90909	82717.8	90570.3	89785.6
0.0228183	90169.1	82763	90609.6	89786.8
0.0228416	89117.2	82977.5	90764.8	89303.9
0.0228649	89071.8	83172.3	90605.7	88776.2
0.0228881	89303	83021.5	90764.9	87750.8
0.0229114	89953	83028.4	90675	86605.1
0.0229347	90857.1	83315.1	90436.3	86850.4
0.022958	90022.3	83671.7	90711	87690.3
0.0229813	90154.5	83977.7	91140.1	87888
0.0230046	90342.4	82239.8	91326	88107
0.0230278	89893.4	81690.1	91366	88446
0.0230511	89721.4	82784	90769.8	88133.2
0.0230744	90061.2	82955	90265.9	87779.5
0.0230977	89982.5	83107.3	90662.6	88492.8
0.023121	90332.1	82683.1	90689.1	89201.1
0.0231443	90375.4	82080.6	89992.6	88929.6
0.0231676	88062.7	82125.3	90373.1	88623.5
0.0231908	88854.3	82606.9	91208.4	88521.5
0.0232141	89058.2	83463.4	91194.6	88028
0.0232374	88788.1	83585.1	91037.8	87844.1
0.0232607	89612	83573.2	91162.6	88250.6
0.023284	89637.1	83860.5	91070.8	88555.1
0.0233073	90273	83465.3	90268.4	89268
0.0233305	89718.8	82998	89916.1	89499
0.0233538	89566.6	83354.3	90377.9	88967.6
0.0233771	91421	83891.3	89948.1	88715
0.0234004	91837.5	83423	89325.3	88161
0.0234237	90520.5	82242.8	89304	88033.8
0.023447	88875.1	81288	89235.7	88383.9
0.0234702	88422	81452.9	89220.1	88258.8
0.0234935	87501.8	82058	89092.5	87893.5
0.0235168	89632.1	82298.3	89347.2	87564.7
0.0235401	89979.4	83282.8	90013.5	87401.7
0.0235634	89363.4	84441.7	90359.7	88010.3
0.0235867	89880.4	83755.7	90518.1	88904.6
0.0236099	89902.6	82513.8	90995.9	88817.6
0.0236332	89252.8	83507.8	91093.8	88292.9
0.0236565	88838	82907.3	90536.4	87858.5
0.0236798	89122.5	82570.1	90558.8	87726.2
0.0237031	89408.6	82538.2	91290.5	88498.1
0.0237264	89318.5	81945.2	91130.9	89164.2
0.0237497	90319.7	80970.2	90212.1	88288.9
0.0237729	90641	82105.8	89873.9	87284.7
0.0237962	89592.5	83673.7	90191.6	87054.9
0.0238195	88530.9	83695.6	90497.9	86789.4
0.0238428	87510.2	82824.1	90383.1	87093.4
0.0238661	87343.3	82685.6	90603.2	87625.9
0.0238894	88126.5	82972	91797.6	87577.7
0.0239126	89198.1	82896.9	92733.8	87168.1
0.0239359	90552.7	82192.1	91444.5	86953.5
0.0239592	89056	81654.3	89626.4	87400
0.0239825	88933.3	82110.9	89724	87906.9
0.0240058	89784.4	83307	90567.7	87014
0.0240291	89348	83550.1	90528.5	86193.5
0.0240523	90037.6	82956.1	90596.8	87367.5
0.0240756	88876.4	83317	90589.2	88140.5
0.0240989	87731.6	82945	90125.6	87968.5
0.0241222	88953.4	82451	90288	87821.1
0.0241455	90315.4	82764.7	90809	87748.4
0.0241688	89452	82981.7	90989.7	88612.1
0.024192	88034.1	80946.3	90687.7	88821
0.0242153	87941	82385.8	90416.2	88529.8
0.0242386	89491.1	83304.2	90306.3	87778.9
0.0242619	90807.4	82707.9	89880.3	86021.9
0.0242852	90137.7	82919.2	89420.6	86513.6
0.0243085	88390.8	82375.7	89050.9	87543.1
0.0243318	88085.2	82199.3	89267.3	87280.1
0.024355	88767.8	83136.2	90794.9	87265.7
0.0243783	88656.9	84178	91816.1	87434.9
0.0244016	89468.2	84342.7	91962.4	88469.2
0.0244249	89543	82502	91840.1	89050.8
0.0244482	88891.3	81019.6	91173.3	87735
0.0244715	88665.2	80774.4	90915.7	86212.2
0.0244947	88063.8	81058.4	91053.9	86221.7
0.024518	89026.9	82409.3	91737.5	87067.4
0.0245413	89966.1	83025.5	92283.6	87390.8
0.0245646	89949.8	83009.2	91660.5	87224
0.0245879	89915.2	83260.7	91624.2	86928.5
0.0246112	89134.2	83709.4	92051.8	86794.4
0.0246344	88619	82938.6	91483.1	87055
0.0246577	88628.7	82202.3	90332.2	87337.4
0.024681	88883.5	81923.5	90106.8	86867
0.0247043	89556	82058.2	90698.8	86031.6
0.0247276	90389.9	82217.5	90561	85931.9
0.0247509	89993	82092.9	89943.6	86947.7
0.0247741	89329.7	81920.3	89763.9	87778.4
0.0247974	89571.9	82032.7	89723.3	88027.5
0.0248207	89026.2	82357.1	89693.5	88184.2
0.024844	90403.5	82575.4	90329.9	87452.2
0.0248673	90308.1	82317.4	91284.4	86650
0.0248906	88872.5	82300.3	91618.5	86781.8
0.0249138	89033.1	82278.9	91842	87071.2
0.0249371	89559.7	82359.1	91906.3	87269.7
0.0249604	89486.4	84096.3	91587.1	87510.4
0.0249837	89211.1	84018.7	91244.5	87640.9
0.025007	89482.9	82986.5	90803.5	87163.6
0.0250303	89899.3	82362	90638.1	86299.1
0.0250536	88890.2	82330	91050	85954.9
0.0250768	89227.6	83776	90897.3	86634.1
0.0251001	89671.4	83957.6	90192.5	87274.8
0.0251234	88641.8	83361.7	90778.9	87344.2
0.0251467	88008.7	83143	91571	87521.1
0.02517	87426.6	82898.7	91585.8	87376.9
0.0251933	88053	82665	91338.5	86457.1
0.0252165	88851.4	83336.1	91049	86527.7
0.0252398	88835.9	83300.9	91672.3	88145.3
0.0252631	89328.2	82438.7	91843.7	88963.7
0.0252864	89384.2	83203.5	91503.8	88695.3
0.0253097	88826	82373.4	91723.5	88438.6
0.025333	88343.8	81658	91443.2	88257.9
0.0253562	88371.4	82251.1	91229.1	88091.8
0.0253795	88609.4	82788.3	90802.1	87997.3
0.0254028	89047.4	81773.7	90268.5	87890.1
0.0254261	88983.6	82461	90531.3	87861.7
0.0254494	88629.8	83290.2	90407.6	87998.9
0.0254727	88808.8	83020.3	89462.8	88213.1
0.0254959	89081.6	82698.1	89218.3	88427.7
0.0255192	88494	82665.4	90223	88534.1
0.0255425	87851	82911.3	90865.3	88814.9
0.0255658	88114.8	83032.3	90494.9	88804.1
0.0255891	88217.3	83017.3	90950.7	87752
0.0256124	88833.2	83005.8	91776.2	87132.3
0.0256357	89457	83171.9	91137.3	87416.7
0.0256589	89933.8	82712.3	90386	87605.1
0.0256822	90280	82236.7	90540.4	87524.1
0.0257055	90137.9	82332.8	91019.2	87354.1
0.0257288	88704.1	81914.3	90720.4	87218.8
0.0257521	88478.6	83458.2	90395.7	87191.7
0.0257754	89279.7	84191.3	90705	87422.5
0.0257986	88425	82863.8	90070.7	87434.2
0.0258219	89646.4	81494.8	89842.4	86984.6
0.0258452	89675.3	81574.1	90490.5	86554
0.0258685	87801.3	82722.8	90220.2	86825.5
0.0258918	87499.6	83052.8	90199.7	87174.3
0.0259151	90795.2	82283	90513.1	86723.4
0.0259383	90196.9	82119.8	90693.3	86959.6
0.0259616	89664.3	81929.2	90924.6	87703.8
0.0259849	89823.5	81433.1	90988.7	87523.7
0.0260082	88982.9	82005.5	90818.8	87078.8
0.0260315	89237	83025.9	90455.5	86741.8
0.0260548	88585.9	82147.6	90151.1	86861.7
0.026078	88128.4	81409.6	90440.3	87491.6
0.0261013	88549.7	81457.4	91310.1	87913.5
0.0261246	88897.6	82644.4	92048.3	88007
0.0261479	88978.6	83743.4	91889	88200
0.0261712	88786.6	83900.3	90658.8	87747.9
0.0261945	88768.1	83521.4	89585.7	86857.1
0.0262178	88857.8	83025.6	89720.9	86810.2
0.026241	88574.1	82286.1	89696	87365.6
0.0262643	87701.1	81112.6	89081.9	88049.5
0.0262876	88861.2	81643.9	88875.9	88504.4
0.0263109	89320.5	82652.1	89276.4	88189.9
0.0263342	87523.2	82594.2	90230.5	87294.3
0.0263575	86841.3	81875	90291.2	86910.9
0.0263807	87836.8	82053	89524.2	86976.3
0.026404	88845.5	82348.3	89397.3	86536.1
0.0264273	88455.6	82131.4	89933.3	86070.7
0.0264506	87650.4	82362.8	90471.7	86638.6
0.0264739	88012.6	83066.3	90259.4	87813.5
0.0264972	88689.6	82479.3	89929.7	88566
0.0265204	88415.3	82909.6	90346.1	88009.6
0.0265437	87636.5	82827.4	90532.2	86590.4
0.026567	87661	82293.9	90193.7	86152.7
0.0265903	87010.4	82598.6	89970.9	86566.5
0.0266136	87343.5	83180.3	89824.7	87790.6
0.0266369	87750.5	83288.5	89891.1	89070
0.0266601	87369.9	83231.6	90153.2	88463.2
0.0266834	87347.3	83173.7	89696.5	87162.8
0.0267067	87597.8	82842.6	89380	87057.9
0.02673	88008.4	82963	90103.8	87396
0.0267533	88708	83025.8	90711	86909.2
0.0267766	89150	83327.5	90812.1	86755.4
0.0267999	88176	83235.5	89734.2	87333.8
0.0268231	87802.2	81564.6	89000.2	86998.9
0.0268464	88661	81142.2	89993	86146.8
0.0268697	88742.1	82461.6	90414.3	86727.2
0.026893	87283.9	83294.5	90221.6	87854.3
0.0269163	86986.8	82834.8	90485.9	88164.7
0.0269396	89042.5	83248.9	90878.3	88003.8
0.0269628	90041.7	82332.3	90812.5	87992.7
0.0269861	88941.6	81590.6	90374.1	87844.7
0.0270094	88296.5	81854.4	90281.8	87901.8
0.0270327	87551.2	81919.2	90115.1	88321.8
0.027056	89402.3	81977.7	89524.1	88882.9
0.0270793	90918.5	82075.3	89382.2	88925.9
0.0271025	90379.5	82177.8	89458.1	88394.8
0.0271258	89907.7	82685.2	89606.2	88014
0.0271491	88875	83706	90229.1	88013.7
0.0271724	87897.8	83177	90369.4	87934.3
0.0271957	88048	83205.5	89630.9	87840.9
0.027219	88635.6	83235.8	90094	88147.2
0.0272422	89100.8	82632.1	90811.6	88476.5
0.0272655	88616.4	83168.7	89959.7	87921
0.0272888	87627.7	82246.4	89462.9	87091.7
0.0273121	86805.2	81664.8	89892.9	87428.6
0.0273354	86169.4	82550.3	89328.9	88104.1
0.0273587	87613.7	83377.1	89407.4	88037.1
0.027382	88081.5	82930	91034.1	88091.5
0.0274052	87848.7	81904	90584	88560.5
0.0274285	88131.6	81903.7	89331.5	88121.5
0.0274518	88187.4	82498.6	89514.8	87796.9
0.0274751	89409.3	82113.1	90363.7	88519.9
0.0274984	89249	81395.2	90791.1	88761
0.0275217	88434.2	80866.4	90960.3	87640
0.0275449	88825.2	82115.7	90344.2	87039.9
0.0275682	88965.1	83669.1	89517.2	87346.4
0.0275915	87411.6	83513.5	90159	87499.5
0.0276148	88482.5	83422.1	91952.8	87237
0.0276381	90061.2	81922.5	92533	87131.8
0.0276614	88622.3	81073.7	91845.4	87239.8
0.0276846	90239.7	82247.4	90877.1	87466.3
0.0277079	88839.8	82511.1	90135.3	87163.7
0.0277312	87003.1	82176.7	89923.7	86575.9
0.0277545	87777.4	81956.5	89514.4	86501.6
0.0277778	87431.7	81938.5	89312.2	86544
0.0278011	86961.7	81587.3	89375.9	87225.4
0.0278243	87153.9	81383.3	89517.8	88048.2
0.0278476	87834	80907.3	90029.9	88367.8
0.0278709	88037.6	82003.3	89918	88753.1
0.0278942	87593.9	83519.7	89903.9	88599.8
0.0279175	87879.3	83190.6	90394.2	88180.7
0.0279408	87309.5	81545.4	90494.9	87808.8
0.027964	86879.3	81095.6	90481.6	87292.9
0.0279873	88104.2	82246.2	90441.8	87152.4
0.0280106	89604.3	82887.3	90342.7	87601.5
0.0280339	88821.9	82887.9	90390.4	87703.9
0.0280572	87548.4	83157.3	90506.8	87277.2
0.0280805	88248.2	82995.5	90089	87278.4
0.0281038	89301.6	82706.4	89514.1	87285.1
0.028127	89708.6	82664.2	89353.7	86851.2
0.0281503	89541.8	81508.1	89531.7	86737.4
0.0281736	88672.8	81590.1	89980.5	87377.2
0.0281969	88184.6	82285.2	90593	87959.3
0.0282202	89173.6	82457.7	91009.5	87766.4
0.0282435	90011.6	82415.6	91294.8	87269.1
0.0282667	89941	80889	91486.6	87059.2
0.02829	88857.3	82484.2	91349.3	87288.8
0.0283133	88040.4	84359.8	91091.9	87875.2
0.0283366	88614.9	83663.4	90213.6	87869.9
0.0283599	88571.2	82910.2	89055.7	87028.2
0.0283832	88308	82963.7	88996.2	86075
0.0284064	87976.9	82582.8	89678.8	85972.9
0.0284297	87411.3	82621.2	90456.3	86374.2
0.028453	86790.5	83595.4	90737.9	86557
0.0284763	87134	83673.1	90593.8	86783.6
0.0284996	87439.6	83449.3	90771.5	87415.8
0.0285229	87116.4	83393.4	90943.9	88215.5
0.0285461	87145.9	82834.4	90661.5	88722.2
0.0285694	87989.6	81488.9	90152.7	88002.2
0.0285927	88060.5	82213.6	89581.9	86893.3
0.028616	87652.4	82308.9	88934.1	86665.1
0.0286393	87784.2	82597.8	88670.4	87001.7
0.0286626	87990	83311.6	88873.2	87482.1
0.0286859	86982.2	83256	89935.2	87876.1
0.0287091	88212.2	83044.2	91100.9	88008.8
0.0287324	88704	82505.5	90555.3	87547.4
0.0287557	86227.8	81901.6	89819.5	86920.2
0.028779	88119.2	81763.2	90068.7	87026.4
0.0288023	88217.7	82070.3	90122.9	87351.1
0.0288256	87778.5	81675.8	89699.5	87380.1
0.0288488	88377.5	81901.6	89688.7	87694.4
0.0288721	88979.1	82721.9	89611.3	87837.7
0.0288954	88847.2	83005	89300.8	87605.6
0.0289187	88738.9	82765.9	89645.7	87493
0.028942	89115.9	82596.7	90141.7	87448.3
0.0289653	89150.8	82875.7	90247.6	87447.4
0.0289885	87775.1	82824.7	89303.8	87885.5
0.0290118	87520.1	81974	89071.5	87532.2
0.0290351	87493.3	81972.8	90538.8	86850.7
0.0290584	87520.6	82973.6	90724.2	87685.3
0.0290817	87935.6	84243	90478.2	88654.2
0.029105	88593.3	84216.5	90757.3	87686.6
0.0291282	88796.4	82525.7	90597.1	86779.8
0.0291515	88338.3	82689.2	89907.9	87269.1
0.0291748	88103.8	83414.6	89968.8	87406.1
0.0291981	88367.7	83606.9	90655.1	87773.9
0.0292214	86991.3	83445.4	90757.5	88013.6
0.0292447	86725.7	82744.8	90036.5	87825
0.029268	87570.2	82380.9	89593.9	87682.5
0.0292912	87570.6	82158.4	90165.5	87533.4
0.0293145	86509.9	82147.8	90595.5	86846.3
0.0293378	86430.2	82445.9	90564.3	86245.1
0.0293611	86611.7	82669.8	91099.5	86369.3
0.0293844	86704.9	83106.2	91335.7	86777.6
0.0294077	87036.7	83594.2	90561.2	87303.4
0.0294309	87972.2	83804.2	90224.8	87963.7
0.0294542	87503.1	83659.6	90863	88318.6
0.0294775	87234.4	83534.3	90856.5	88235.8
0.0295008	87833	83502.8	90856.8	88130.4
0.0295241	88186.5	83305.5	90964.4	87992.4
0.0295474	88626.3	83094.3	90878.3	87541.4
0.0295706	88537.6	83347.9	90460	87016.9
0.0295939	87923.9	84258.1	89701.8	87050.9
0.0296172	87708.1	84798.2	88989.2	87358.9
0.0296405	88291.9	84787	89532.3	87181
0.0296638	88850.5	84755.5	90170.6	87430.5
0.0296871	88311.3	84052.4	89592.3	88020.2
0.0297103	87961.7	84116.8	89437.8	88216.4
0.0297336	88824.2	84963.5	89590.8	88425.4
0.0297569	89571.8	85586.6	89624	88007.9
0.0297802	88584.3	85533.9	89900.3	87662.2
0.0298035	87464.5	85053.9	90619.9	87731.5
0.0298268	87624.4	83647.1	91140.8	87999.7
0.0298501	88227.9	81710.1	91326.5	88621.4
0.0298733	88704.2	81462	91519.1	88320.6
0.0298966	88099.7	83688.4	91709.9	87442.5
0.0299199	87688.4	84102.5	91720.4	86804.2
0.0299432	87553.5	84410.3	91529.4	86401.2
0.0299665	86815.4	84359.3	90817.2	87234.3
0.0299898	86913.7	83671.3	90324	88439.1
0.030013	86919.9	83558.9	90146	88406.6
0.0300363	88837.1	84300.2	89568.1	87839
0.0300596	90541.7	84167	90177.4	88026.7
0.0300829	89603.1	82995	91011.1	88023.4
0.0301062	89278.5	82487.1	90876.9	88791.8
0.0301295	88809.7	82495.8	90732.5	89561.3
0.0301527	88512.9	83433.6	90783.7	89521.6
0.030176	88577.3	83841.5	90855.9	89772.4
0.0301993	88504	83811.6	89951.2	88193.5
0.0302226	87884.2	84666.1	89510.8	87023.4
0.0302459	88130.4	84422.9	90791.1	88055.7
0.0302692	88544.1	84575.8	90944.1	88684.7
0.0302924	88113.4	84439.8	90661.4	88660.3
0.0303157	88463	83765.7	90635	88281.6
0.030339	87158.6	84019.5	90132.4	88164.1
0.0303623	86841.2	83759	89447.9	88118.9
0.0303856	87770.1	83252	89510.9	87946.8
0.0304089	87451	82967	89840	87760.4
0.0304321	88048.5	83033.5	90160.9	87532.4
0.0304554	87851.8	83496.8	90958.1	87933.1
0.0304787	87363.8	83604.7	91061.4	88972.6
0.030502	87614.5	83196.4	90792.4	89259.6
0.0305253	88085.5	83257.2	90685.4	89050.5
0.0305486	88330.2	84123.4	90666.8	88143.2
0.0305719	88633	83277.5	90653.5	87236.6
0.0305951	89247.9	83632.7	90532.5	87408.5
0.0306184	89631.1	83227.8	89985.7	87358.7
0.0306417	88933.1	82083.3	89710	87148
0.030665	88940.2	83711.4	89919.9	87654.6
0.0306883	87808	85179.3	89812.3	87586.4
0.0307116	87031.2	84771.9	89983.2	86886.9
0.0307348	88553.3	83836	90113	88330.5
0.0307581	88548.7	84157.6	90062.1	88170.1
0.0307814	87608.1	84125.8	90096.2	87096.7
0.0308047	87331.1	84029.7	89936.1	87970.4
0.030828	88019.3	83693.9	89721.8	88038.5
0.0308513	88023.6	83239.6	89949.2	87929.7
0.0308745	86829.8	83341.5	90604.9	88246.5
0.0308978	86492.8	84346.6	90820	89065.1
0.0309211	87427.5	84583	90103.5	89495.9
0.0309444	87963.6	84290	89739.8	88037.5
0.0309677	87748.2	83878.6	90068.1	87309
0.030991	87282.7	83060.7	90089.7	87811
0.0310143	87323.7	84129.6	89562.5	88520.9
0.0310375	88078.6	84876.5	89250	89853.7
0.0310608	88769	84700.3	90370.9	89581.7
0.0310841	89065.9	84432.8	91115	88275.2
0.0311074	88411.4	84216.3	90275.3	87551.8
0.0311307	88819.5	84533.1	90241.8	87773.1
0.031154	90020	84642.6	90869.3	88477
0.0311772	90022.1	83774.1	91325.9	88640.5
0.0312005	89623.4	82919.8	91745.5	87969.2
0.0312238	89011.9	83377.1	91551.2	87701.1
0.0312471	89563.5	83200.6	90220.6	88306.6
0.0312704	90466.3	83115.1	90132.7	88613.4
0.0312937	90145.5	83662.4	90764.3	88453
0.0313169	89981	84095.2	90624.4	87893.1
0.0313402	89852.9	83566.6	90819.4	88084.3
0.0313635	89572.7	83697.1	90877	88665.5
0.0313868	89260.8	84009.1	90408.6	87373.1
0.0314101	89456.2	84222.4	89980.6	86694.1
0.0314334	88919	85060.3	89991.3	87385.4
0.0314566	88323.6	85047.9	90137.7	87769.2
0.0314799	88445.3	84810.1	90804.1	88020.5
0.0315032	88798	84483.4	91079.8	88058.6
0.0315265	88595.7	84107.1	90514.8	88096.2
0.0315498	87759.7	84077.2	90143.8	88309.4
0.0315731	87383.4	85084.2	90642.5	88400.2
0.0315963	87963.4	85719.9	90466.3	88234.1
0.0316196	88515	84804.2	89763.3	88418.7
0.0316429	88125.4	83275.2	89643.6	88282.9
0.0316662	87610.5	83191.5	89758.6	87611.2
0.0316895	87035.3	83827	89488.3	87565.4
0.0317128	87229.3	84551.7	89177.7	88085.8
0.0317361	89155.9	84499.1	89018.3	87847.7
0.0317593	90026.8	83716.5	89070	87752.2
0.0317826	88523.9	82493.9	89617.6	88649.1
0.0318059	86661.7	82215.3	89817.1	88845.7
0.0318292	87222.7	82147.8	89781.7	88335.8
0.0318525	87881.4	82354.5	89681.1	88153.9
0.0318758	88000	84594.4	89539.6	88349.5
0.031899	87789.4	84050.5	89599.5	88557.8
0.0319223	87795.9	83006.6	89374.6	88993.5
0.0319456	87966.1	83348.5	89119.6	88722.1
0.0319689	88993.6	83875	89594.1	88211.8
0.0319922	89749.6	83070.6	90455.2	88130.9
0.0320155	89456.6	83737.6	90429.8	88261.5
0.0320387	88452.9	84962	90008.9	88568.5
0.032062	87622.8	85038.9	89808.2	88540.1
0.0320853	86997	84190.5	90117.7	88491.4
0.0321086	87030.3	84289	90745.6	88891.5
0.0321319	86973.2	84200.4	90551	89199.4
0.0321552	86714.6	84154.6	90576.4	88969.5
0.0321784	87486.6	84372.9	91376.5	88580.9
0.0322017	87503.1	84366.5	91551.5	88556.3
0.032225	87792.5	83028.5	90566.5	88608.6
0.0322483	88484.4	83184.7	89703	88401
0.0322716	88708.8	83932.9	89898.5	88402.5
0.0322949	88661	83579.5	89762.9	88510
0.0323182	86837.4	83567.6	88758.2	88525.8
0.0323414	86082.2	84190.6	88725.6	88482.7
0.0323647	87293.6	84668.1	88700.3	88260.5
0.032388	87671.3	84501.1	88533.6	87796.1
0.0324113	88420.9	83991.5	89236	86712.3
0.0324346	87586	82903.8	90415.9	86271.1
0.0324579	87256.1	83831.4	90832.4	87498.8
0.0324811	88310.1	84325	90717.3	88004.4
0.0325044	88241.4	83651.7	91135.3	88184.7
0.0325277	88151.2	84030.5	91451	88317.1
0.032551	88207.5	84278.4	90293.4	88482.6
0.0325743	87935.8	84308.5	89435.6	88669.8
0.0325976	87379.2	84215.5	89051.7	88504
0.0326208	87362.3	83948.6	89297.3	88511.6
0.0326441	88421.9	83294.6	90424.3	88829.1
0.0326674	89029	82724.6	90595.9	88824.4
0.0326907	88237.7	83729.3	90431.8	88476.5
0.032714	87031.8	84686.4	90800.7	88211.8
0.0327373	88441.2	84278.5	91157.9	88023.6
0.0327605	88880	84230.1	90891.8	87862
0.0327838	88586.4	84264.9	90664.3	87699.1
0.0328071	88517.3	84038.7	89742.2	87532.5
0.0328304	88020.9	84144.5	88861.7	87506.9
0.0328537	87761.3	84858.4	89126.3	87799.3
0.032877	87980.6	85166	89694.8	88163.8
0.0329003	88264	84579.6	90074.5	87966.2
0.0329235	88596.2	84036.8	89519.8	86976.2
0.0329468	89505.5	84141.6	89323.3	86364.8
0.0329701	88713.6	84050	90220.4	87483.2
0.0329934	87740.5	84516.5	90276.5	88891.9
0.0330167	88007.9	84108.1	90735	88760.6
0.03304	88423.4	83558	91201.9	88714.4
0.0330632	88522.5	83775.9	90787.1	88890.9
0.0330865	86921	83637.5	90041.8	88701.4
0.0331098	86924.7	83787.1	90077	88395.7
0.0331331	88846.7	83775.8	89836.6	88430.6
0.0331564	89393.8	83692.8	89308.3	87978.6
0.0331797	88610.8	83956.2	89017.8	87877.3
0.0332029	88617.1	84650.6	88590.7	88031.6
0.0332262	88686.2	84488.6	89407.3	87360.7
0.0332495	87684.9	83984	89934.9	87530
0.0332728	87188	83577.3	89022.3	87928.1
0.0332961	87056.8	82976.2	88089.8	88025.1
0.0333194	88857.2	84952.4	89060.4	88064.6
0.0333426	89558.7	85390.3	90791.1	88131.7
0.0333659	87762.8	84733.1	91569.8	88507.7
0.0333892	86870.8	84708.4	91632.6	88452.9
0.0334125	87581.9	84250.4	91655.4	88256.9
0.0334358	88087	84472.6	90869	88523.7
0.0334591	87587.9	85704.8	89923.3	88507.6
0.0334824	87336.5	85841.4	89683.5	88323.8
0.0335056	87546.1	84660.6	89708.8	88003
0.0335289	87737.3	84345.8	89506.6	87502.8
0.0335522	87692.9	84742.9	89556	87321
0.0335755	87608.7	85291	90245.6	88264.1
0.0335988	87757.7	84717.3	90756.9	88468.6
0.0336221	87715.1	83342.8	90771	88670.5
0.0336453	87036.5	83218.2	90941.9	89813.3
0.0336686	87787.6	84778	90314.7	90574.6
0.0336919	89424.3	85310.6	89517.8	89989.3
0.0337152	88939.7	84528.3	89390.7	89254.6
0.0337385	88667.4	84795.5	89479.2	88709.5
0.0337618	88529.1	85058.3	89727.3	87839.7
0.033785	88492.9	84366.2	90520.7	87712.2
0.0338083	88527.5	83934.2	90482.7	87997.9
0.0338316	88113.9	84474	89683.6	88048.1
0.0338549	88557.6	84408.9	89682.2	87856
0.0338782	88913.4	82301.5	90429.6	88065.3
0.0339015	88970.7	83604.7	90870.2	88652.1
0.0339247	89393.4	86151.8	91059.7	89270
0.033948	87582.4	85850.1	90739.6	89731.8
0.0339713	87708.8	85859.6	89232.7	89708.3
0.0339946	88293.1	84675.9	89043.3	89191.6
0.0340179	87681.2	84704.3	89468.6	89168.1
0.0340412	88029.1	85760.1	89704.1	88595.1
0.0340644	88330.3	85397.2	90270.5	87991.5
0.0340877	88011	85473.6	90594.8	88605
0.034111	88267	84909.9	89989.1	89413.7
0.0341343	89219.4	84607	89468.6	88765.8
0.0341576	88727.4	84633.4	89242.2	88202.2
0.0341809	88419.5	83558.1	88721.2	88673
0.0342042	88399.1	83946.4	88531.5	89207.9
0.0342274	88082.9	84923	89057.1	89779.4
0.0342507	87659.1	85410.2	89654.6	89287.9
0.034274	89558.6	85257.6	89332.4	87876.1
0.0342973	89516.4	84525.5	88914.6	87111.1
0.0343206	88678	84348.7	90310.5	87241.6
0.0343439	89116.8	85243	91302.8	87079.8
0.0343671	89738	85766.4	91186.3	87926.2
0.0343904	88382.2	85102.3	90995.3	88467.5
0.0344137	87888.6	84548.2	91009.7	88070.7
0.034437	88852.8	85374.1	90532.3	87987.1
0.0344603	89420	85668.6	89354.8	87724.5
0.0344836	89624.3	85067.9	88787.5	87452.7
0.0345068	89023.4	85399.6	89587	87514
0.0345301	87668	84459.8	89934.3	88108.6
0.0345534	88179.8	83877	89707.6	88926.9
0.0345767	90181.7	83938.8	89859.6	88302.5
0.0346	90530.1	84196.7	90299.4	87534.4
0.0346233	89274.9	84851.7	90406	87731.8
0.0346465	88335.2	85353.8	91285.2	87758.2
0.0346698	88176.9	85508.1	91800.4	87703
0.0346931	87008.7	84867.8	91893.5	88742.2
0.0347164	88212.3	83979.3	91898.9	89170.9
0.0347397	88246	84806.8	91141.8	88489.4
0.034763	88387.7	84610.6	90307.4	88227.2
0.0347863	89570.6	84304.6	90239	87578.8
0.0348095	89718	84985.3	90461.4	87345.9
0.0348328	88632.8	85723.7	89948.7	88695.9
0.0348561	88144	85482.1	89466.5	90047.8
0.0348794	87992.5	85360.6	90984.4	89110.4
0.0349027	87489.3	85250.5	91553.2	87710.5
0.034926	88398.6	85028.8	90660	87777.5
0.0349492	88222.6	84978.1	90541.5	88568.8
0.0349725	88225.6	84975	90627.8	88843.4
0.0349958	88640.1	84816.9	90626.2	89497
0.0350191	88520.3	84933.5	90407	89437
0.0350424	88497.1	85373.5	90317.3	89139.4
0.0350657	88838.9	85405.1	90561.2	89272.8
0.0350889	89110.9	86195.8	90847.9	89257.4
0.0351122	88921.5	84885.7	90539.3	88590.7
0.0351355	88571.5	82974	90274.4	88042
0.0351588	87756.3	84078.3	90636.7	88390
0.0351821	87198.7	85335.7	90515.6	88962.2
0.0352054	87052.6	86425.8	89900.8	88939.1
0.0352286	87068.2	86225.9	90013.5	88909.4
0.0352519	87447.8	85105.9	90365.4	88871.9
0.0352752	88654.9	84454.2	90212.1	88627.4
0.0352985	88396.3	85176.6	91237.6	88430.3
0.0353218	87061.7	85366.2	91526.5	88605.6
0.0353451	86839.3	84597.2	90864.4	88855
0.0353684	87667.2	84415.3	90595.2	88620
0.0353916	88212.3	85415.2	90767.7	87845.6
0.0354149	88669	86231.8	90691.4	87454.7
0.0354382	89229.2	86642.2	90688.6	87968.7
0.0354615	89589.6	86061.5	90707.2	87457.9
0.0354848	88964.5	84869.5	90446.1	88134
0.0355081	88385.4	84463.5	89587	89838.9
0.0355313	88315.3	84585.6	89586.1	89390
0.0355546	88180.4	85578.7	90718.3	88564.9
0.0355779	87497.2	86224.6	91655.9	87888.1
0.0356012	88895.7	85813.5	91449.9	87728.8
0.0356245	89548	86812.8	89970.4	87813.1
0.0356478	89197.2	87162.9	89982.3	88173.5
0.035671	88685.8	86789.5	90617.1	88701.1
0.0356943	87608.6	86450.2	90255.7	89127.6
0.0357176	87981	85826.2	89826.9	89051.4
0.0357409	88655.8	85115.3	89667.4	88563.2
0.0357642	88731.6	85613.6	90106.1	88553.9
0.0357875	88768.6	86119.2	90058.9	88451.7
0.0358107	88540.4	85731.5	89886.8	88545.5
0.035834	88532	86026.6	90937.3	88941.3
0.0358573	88968.4	85811.2	90680.4	89215.5
0.0358806	88592.6	85478.9	89471.9	88650.7
0.0359039	86676.4	85633.9	88987.5	87895
0.0359272	87276.9	85869.8	89656.5	88291
0.0359505	88962.2	84624.2	90296.8	88792.9
0.0359737	89747.1	84662.5	90331.1	87801.8
0.035997	89282.4	85399.7	90575	87119.2
0.0360203	88334.8	85312.6	91108	87285.1
0.0360436	88005.5	84898.2	91051.7	87469.9
0.0360669	87466.2	83770.4	90314.4	87167.8
0.0360902	87299.8	86208.3	90589.5	87015.1
0.0361134	88139.9	87459.2	90776.3	87213.2
0.0361367	88788.9	85295	89875.3	87792.2
0.03616	88410.4	84786.7	89639.3	88216.1
0.0361833	87856.9	85970.8	89915.2	88419.5
0.0362066	88307.1	86657	90396.5	89112.1
0.0362299	89057.4	86121.9	90744.9	89000.2
0.0362531	88089	85628.4	90090.7	88098.2
0.0362764	88711.4	86272.2	88255.4	87537.7
0.0362997	89760.6	85589	89277.8	87920.1
0.036323	89521.6	85383.5	91025.1	88807.9
0.0363463	89084.5	85494.4	91344.1	88583.1
0.0363696	89435	84187.9	91319	88476.9
0.0363928	90208.4	84340.9	90814.3	89389.1
0.0364161	89823.8	85364.1	90493.3	89406
0.0364394	88493.3	85686.4	90643.7	88492.3
0.0364627	88541	85423.7	90709.5	87325.4
0.036486	88891.5	86196.1	90310.2	87326.8
0.0365093	88692.2	86334	89828.4	88410.5
0.0365326	88982.5	85784.8	89684.6	88778.4
0.0365558	89941.8	84756.2	89890.5	87716.3
0.0365791	87746.1	84403.2	90063.2	87220.3
0.0366024	87393.6	86276.2	90019.1	87641.5
0.0366257	87629	85942.4	89784.3	87148.7
0.036649	87206.2	86052.8	90008.9	86677.7
0.0366723	87945	86168.1	90782.2	86130.5
0.0366955	88342.2	84634.9	91044.4	87485.3
0.0367188	88269	85001.2	90192.4	89684.7
0.0367421	87797.1	85220.3	89840.9	89432
0.0367654	87565.7	85006	90392.7	88291.4
0.0367887	87744.6	84787.9	90893.2	88016.5
0.036812	88224.9	84765.8	90865.3	88386.2
0.0368352	88091.7	83884.9	90569.3	88247.6
0.0368585	88151.1	83729.4	90139.7	88836.6
0.0368818	88888.8	84835.2	89548.9	89423.1
0.0369051	88613.7	85653.3	89265.3	89046.4
0.0369284	88195	85369.3	89709	88221.2
0.0369517	88780.3	84865	89773.9	87985.4
0.0369749	89239.3	85313.1	89623.5	88158.4
0.0369982	87850.2	85646.1	89155.8	88589
0.0370215	87840.3	85186.5	88448.4	88086.1
0.0370448	88003.4	86570	88386.5	87564.4
0.0370681	87591.4	84866.4	89419.9	88589.1
0.0370914	87492.5	83823.7	89904	88195.2
0.0371147	88649.3	84841.5	89473.9	87995.3
0.0371379	88815.2	84487.8	89416.7	87979.3
0.0371612	87835	84907.8	90083.2	87474.3
0.0371845	86268.5	84460	89730.1	87786.9
0.0372078	85871.3	83474.5	89019.4	88279.3
0.0372311	87643.8	83329.2	89343.6	89100.8
0.0372544	87705.9	84040.5	90061.4	89248.2
0.0372776	86859.8	85425.9	90549	88420.7
0.0373009	86581	85700.3	90397.3	88333.6
0.0373242	86817.1	84805.2	89970.3	88389.3
0.0373475	87004.7	84508.4	89468.6	87944.8
0.0373708	87155.9	85495	88349.5	87321.1
0.0373941	88374.1	85551.2	88273.8	87290.7
0.0374173	89128.7	84717.8	90662.4	87793.7
0.0374406	87877.9	84366.6	91872.5	88359.7
0.0374639	87228.2	84891.5	90473.9	88029.8
0.0374872	86952.9	84311.3	89317.7	87640.7
0.0375105	87361.9	83995.6	89562.4	88737.3
0.0375338	87716.5	84219.7	90153.1	88311.8
0.037557	87014.9	84310.5	89996.2	87158.4
0.0375803	87638.3	83967.8	89747.6	86549.2
0.0376036	87804.3	84339.1	89091.1	86450.3
0.0376269	87162.4	85304.7	88993.4	87006
0.0376502	86811.2	85330.4	89210.9	87559.9
0.0376735	86512.6	84567	89611.4	88004.2
0.0376967	86795.8	84680.1	90551.7	87821.9
0.03772	87194.4	85294	90995.4	87044.9
0.0377433	87522.7	85493.2	90610.5	87244.4
0.0377666	88013.8	85657.7	90223.1	87075.4
0.0377899	88228.3	86186.1	90289.6	86665.6
0.0378132	88250.3	85617.6	90073.3	87271.4
0.0378365	88181.4	84850	90439.9	88239
0.0378597	88049.2	85067.2	90409.9	87629.4
0.037883	87803.1	85742.2	89738.4	87450.4
0.0379063	88220.3	85777.2	89551.3	87958.8
0.0379296	88855.5	86122.8	89879.3	87638.8
0.0379529	88328.3	84989.9	89545.9	86836.6
0.0379762	86789	83997.8	89365	86518.5
0.0379994	86205.2	84380.3	89929.5	87275.9
0.0380227	86880	84508.6	90239.9	88080.1
0.038046	87990.3	83895.5	90319.4	88044.3
0.0380693	87992.3	83765	90252.1	87817.7
0.0380926	87508.5	83832	89847.4	87520.3
0.0381159	88676.3	83473.3	89640.4	87544
0.0381391	89060.7	83660.6	90367.3	88139.8
0.0381624	88526.1	83474	90177.1	88923.9
0.0381857	88055.3	83493.7	89457.6	89000
0.038209	88034	83856.3	89162	88657.2
0.0382323	88189.8	84150.3	89200.6	88127.2
0.0382556	87479.2	84647.1	89264.1	87764.6
0.0382788	86779.2	84894.6	89768.6	87997.1
0.0383021	87347.3	84376.1	89921.3	88308.8
0.0383254	88492.2	84127.6	89866.2	88357.6
0.0383487	88343.8	84951.9	90309.1	88244.7
0.038372	88818.1	84216.7	90271.6	87940.4
0.0383953	88879.2	83792.8	90766.9	86986.4
0.0384186	87414.7	83429.7	91110.1	86639.5
0.0384418	87606.7	83484.7	90773.4	86764
0.0384651	86370	85381.6	90819.2	87204
0.0384884	85989.3	86402.2	91129.3	87875.7
0.0385117	87066.1	84797.9	91057.6	86808.4
0.038535	87374.6	83155.8	90404.8	86289.4
0.0385583	87212.6	83857.1	89672.8	86418.1
0.0385815	86547.9	83023.9	89275.3	86506.8
0.0386048	87191.7	83983.1	89246.8	87507.3
0.0386281	88343	84951.4	89978.9	87972.2
0.0386514	87891.1	84658.3	90104.1	88078
0.0386747	87398.4	84116.5	89155.8	88526.3
0.038698	86262.7	83224.2	89096.6	89215.2
0.0387212	85925.1	82887.7	89676.8	89291.8
0.0387445	86717.1	83097.4	90152.4	88251.2
0.0387678	86717	83585.5	90029.4	87160.6
0.0387911	87075.6	84447.8	89692.7	86826.5
0.0388144	88964.9	83664.4	88968.2	86877.4
0.0388377	89431.4	83353.1	88873.8	87861.2
0.0388609	87463.2	84362.3	89734.5	87939.9
0.0388842	87792.7	84606.6	90343.5	86564.1
0.0389075	87716.9	82302.6	90044.6	86225.9
0.0389308	87206.7	84361.3	88891.3	88261.7
0.0389541	87195	84008.5	88141.8	87780.6
0.0389774	87738.1	81797.9	89069.8	87358.3
0.0390007	87501.9	83050.5	89901.2	87670
0.0390239	87822.9	83371.2	88510.7	87288.3
0.0390472	87964.9	83667	87726.8	86745.1
0.0390705	87144	83491.7	88437.7	87415.6
0.0390938	86111.5	83078.8	88957.8	87723.9
0.0391171	86080.5	83093.1	88861.2	87211.3
0.0391404	87111	83198.4	88748.9	86971.7
0.0391636	87345	83973.1	88149.5	86493.8
0.0391869	86645.2	84249.9	88652.7	86498.9
0.0392102	86896.4	83906.6	89429.6	86635
0.0392335	86981.9	84423.7	88318.4	86651.7
0.0392568	87737.9	84551.8	89153	86848.9
0.0392801	88676.5	84387.9	89874.5	87034.2
0.0393033	88695.8	84002.4	89457.5	86923.8
0.0393266	87161.6	83602.4	88903.7	86344.1
0.0393499	86207	83519.8	88126.3	85878
0.0393732	86430.6	83306.7	87491.7	86494.2
0.0393965	86463.6	82985.4	87707.2	86904.6
0.0394198	86033.5	82942.9	88317	87782.9
0.039443	86129.4	83277.2	88761.7	88126.4
0.0394663	87169.9	83988.8	89017.9	87272.2
0.0394896	87363.3	83479.8	89933.1	86657.2
0.0395129	86546.7	82883.1	90690.1	86866.7
0.0395362	87021.7	82825.6	90593.1	87334.6
0.0395595	87014.8	82028.9	90025.8	87135.1
0.0395828	87560.6	82587.4	89539.2	86642.1
0.039606	87962	82219.3	88841.9	87577.4
0.0396293	87529.3	81441.8	88417	88024.2
0.0396526	87765	81837.8	88830.6	87777
0.0396759	87546.1	82723.2	89006.1	87452.7
0.0396992	87746	82111.1	87320.5	86917
0.0397225	88100.7	83174	87886.6	86622.7
0.0397457	87638	84226.3	89610.2	86949.7
0.039769	87247.9	82872.4	89189.5	87734.9
0.0397923	87305.4	82248.1	89324	87833.7
0.0398156	87442.9	81916.3	88865.9	86361
0.0398389	87174	81770.7	87903.9	85716.6
0.0398622	86767.2	82102.7	87580.3	85476.6
0.0398854	86420.1	82997.2	88212.4	85307.5
0.0399087	85475.7	82358.2	88663.9	85862.1
0.039932	86321.8	82278.5	88993	87191.2
0.0399553	88242.3	82944.2	88497.9	87208.2
0.0399786	87044.3	83517.2	88102.7	85946
0.0400019	87124.9	84234.8	89153.7	85132.8
0.0400251	86992.4	83593.6	88795.6	85300.7
0.0400484	86260.4	83213.2	88568.3	85769.3
0.0400717	86406.5	82995.5	88712.2	85888.7
0.040095	86838.1	82724	88653.4	85328.8
0.0401183	88066.7	84469.8	89672.4	84828.1
0.0401416	87826.9	83778.6	89029.9	85037.4
0.0401649	86811.6	82793.4	88656.9	87168.2
0.0401881	87356.9	83081.8	89472.2	88784.9
0.0402114	85960.4	83242.8	89521.7	88749.8
0.0402347	85631	83842.5	88826.6	87831.5
0.040258	85512.4	83440.7	88578.5	86442.6
0.0402813	84463.5	82248.1	87819.5	85197.5
0.0403046	85247.1	80983.8	86791.5	85539.5
0.0403278	85780	80424.1	87721	86671.9
0.0403511	85657.7	82644.7	88962.3	87438.2
0.0403744	85844.4	83510.2	88596.7	87500.6
0.0403977	86699.2	82251.4	88436.9	85926.4
0.040421	86984.2	81432.6	89214.2	84927.9
0.0404443	86574.4	82300.9	88558	85357.8
0.0404675	86019.7	81721.6	89184.7	85227.3
0.0404908	85986.5	81628.2	90033.7	85800.9
0.0405141	86229	82440.2	89699	85999.8
0.0405374	87414.6	82810.6	89103	85847.5
0.0405607	86884.8	83234	90633.6	85500
0.040584	85630.8	83209.4	91132.7	84167.7
0.0406072	86046.5	82743.9	90026	84099
0.0406305	87330.6	82241.6	88764.3	84953.7
0.0406538	87004.5	81919.2	88426.7	85687.6
0.0406771	87071.5	81812.7	88294.2	86281.3
0.0407004	87277.1	81984.1	88970	86743.6
0.0407237	86766.4	82041.4	88782.6	87001.2
0.0407469	86875.9	82059.5	87974.9	86143
0.0407702	87297.3	82463.3	88866.9	84405.1
0.0407935	88434	82116.2	88570.1	83605
0.0408168	88581.3	80977.6	88325.4	85707
0.0408401	87053	80238.1	88611.7	86578.6
0.0408634	86561.1	80559.6	88657.7	86208.3
0.0408867	86130.5	81439.6	88610.3	86665.6
0.0409099	85952.2	81900.9	88920.4	87516.8
0.0409332	85967.7	82083	88915.1	86916.8
0.0409565	86391.9	83008	88916.4	86424.9
0.0409798	86438.2	84186.8	89201.6	87016.6
0.0410031	86183.3	83235.1	87965.6	87176.3
0.0410264	85672.7	81746.3	88800.6	85889.6
0.0410496	86036.1	81160	89740.4	85518.4
0.0410729	88203.3	81329.3	89150.3	85482.2
0.0410962	89572.5	80945.8	88982.6	85585.9
0.0411195	87678.4	81632.6	88806.1	86245.4
0.0411428	85546.9	81867.6	87948.5	86148.5
0.0411661	86988.9	80734.3	87488.9	86317.4
0.0411893	87094.2	79559.2	88091.8	86172.9
0.0412126	85902.6	79934.4	88294.2	85779.7
0.0412359	85327.7	80781.7	88455.9	85916.6
0.0412592	86575.3	80036.6	88140.2	85876.2
0.0412825	87838.9	79652.3	87778.5	85281.1
0.0413058	87584.6	81154.2	87992.5	85237.5
0.041329	87293	81563.5	88435.9	86067.4
0.0413523	86839.1	81529	88625	86095.5
0.0413756	86224.7	81225.1	88849.5	85974
0.0413989	86319.1	80979.7	89519.3	85447
0.0414222	84940.2	80821.2	90073.8	84724.2
0.0414455	85026.2	81222.8	89543.9	84219.1
0.0414688	86060.2	81570.8	88498.2	83749.8
0.041492	86098.2	82095.1	88019.4	84710.4
0.0415153	86549.6	82364.9	88285.2	85749.9
0.0415386	86664.5	81454.5	88401.5	85716.8
0.0415619	86928.1	81370.3	87535.6	85289
0.0415852	87337.5	82280.2	86476.3	85253.5
0.0416085	87471.1	82977.3	86310.4	85506
0.0416317	87398.9	82674.5	86865.9	85667
0.041655	87212.5	82066	87794.8	85379.6
0.0416783	86748.8	82007.5	88454.4	84424.4
0.0417016	86149.3	81498.5	87467.2	84350.8
0.0417249	85647.5	80727.5	86787.8	84985.8
0.0417482	87213.4	80734.6	88437.5	85587.8
0.0417714	87272.3	80603	89647.2	85696.7
0.0417947	86927	82199.9	89435.6	85218.1
0.041818	87682.4	82959.8	89111.9	84860.8
0.0418413	87435	81581.3	88606.3	84181.3
0.0418646	87210.6	80413.2	86130.4	83684.8
0.0418879	87698.3	80790	85915.8	84354.3
0.0419111	87524.5	81591.1	87860.4	85345.5
0.0419344	86115.6	81793.1	88671.6	85451.6
0.0419577	85478.6	81497.8	87793.3	85362
0.041981	86071.3	81247.4	87205.7	85575.4
0.0420043	86492.2	80898.6	86519.5	85433.6
0.0420276	86238.4	80749.5	87390	85413.4
0.0420509	86390.5	81289.5	88407.5	85521.9
0.0420741	86876.5	81890.1	88264.9	85516.8
0.0420974	87564.7	81261.1	88967.2	85258.9
0.0421207	86987.1	80518.2	89750.7	85081.5
0.042144	85719.3	80345.7	89919.5	85482.2
0.0421673	85873.1	80709.2	89614.9	85366.7
0.0421906	86228.8	80996.8	89269	84966.4
0.0422138	85754	80958.6	87747.1	85176.6
0.0422371	85655.8	80301	86817.6	84990.8
0.0422604	86668.1	79688.8	87110	85391.9
0.0422837	86979.2	80017.4	87510.4	85652.4
0.042307	87117.9	80955.8	87749.2	85124.4
0.0423303	87210.7	80906.2	87775.5	84196.6
0.0423535	87493.4	81232.2	87693.1	82736.5
0.0423768	87607.8	81832.2	87672	82990.3
0.0424001	85881.4	81764.6	87442.7	84099
0.0424234	85648.2	81186.4	86404.9	84084.1
0.0424467	86409.3	81086.5	86560.9	83757.7
0.04247	86805.8	80554.7	87258.8	84597.9
0.0424932	87330.1	80063.5	87348	84233.2
0.0425165	87474.9	80533.4	87354.4	83689.1
0.0425398	86788.4	81038.2	87867.4	84651.2
0.0425631	86503.6	80477.9	87171.6	84656.4
0.0425864	86863.6	81216.8	86459.7	84825
0.0426097	86344.5	82116.3	86905.7	85855.3
0.042633	86208.5	80417.2	87230.5	86173.3
0.0426562	85998.3	80580.8	87212	85037.5
0.0426795	85551.7	80877.5	87201.3	84481.7
0.0427028	85420.8	80854.4	87281.6	84314.9
0.0427261	86169.8	80720.5	87200.9	84886.3
0.0427494	86058.4	80349.3	86700.6	85170.8
0.0427727	86384.5	79267.4	86048.9	84245.5
0.0427959	87081.3	79526.4	86833.5	84552
0.0428192	86970.3	80407.3	87275.8	84123.4
0.0428425	87210.2	80311.2	86281.8	83310.9
0.0428658	87298.5	80756	87390.5	83726.3
0.0428891	87058.3	80851.8	87997.9	84970.8
0.0429124	87092.8	80952.2	87843.1	85197
0.0429356	87720	81177.8	87799.4	84575.7
0.0429589	87751.3	81199.8	88026.6	84254.4
0.0429822	87464.3	81030.2	87886.3	84504
0.0430055	87382.5	81368.4	88336.1	85160.7
0.0430288	87618.5	81638.7	88628.9	85771.3
0.0430521	87633.9	81345.6	88280.1	85916.5
0.0430753	87131.5	80951	88131.9	85354.9
0.0430986	86837	81360.3	88282.5	84534.6
0.0431219	86386.7	82070.5	89154	84316.6
0.0431452	85544.8	82210.1	88908.2	84823
0.0431685	86656.7	81718.2	87375.2	85022.1
0.0431918	87226.9	81157.7	87465.5	85041.1
0.0432151	87059.1	81233.4	88107.4	85812.1
0.0432383	86720.1	81357.6	88403.8	84730
0.0432616	86408.6	81488.6	88089.6	83819.8
0.0432849	87564.1	81796.5	87799.9	83986.1
0.0433082	87988.4	81158.6	88187.4	83790.7
0.0433315	87762.6	80191.1	88309.4	83789.6
0.0433548	87728.7	79989.9	88076.2	82612.6
0.043378	87510.3	80398.1	87977.6	82838.2
0.0434013	86978.5	80423.6	87677	84205.1
0.0434246	87269.5	80836.1	86902.1	84098.7
0.0434479	87842.5	80891.7	86777	84383.4
0.0434712	87749	80268	87250.4	85198.3
0.0434945	88085.1	79993.5	87325	84953.6
0.0435177	87134.2	80715.8	86932.5	84232.4
0.043541	85982.2	82468.9	87378.5	85036.4
0.0435643	86480.1	83648.1	87506.5	84853
0.0435876	87774.1	83502.8	87477	84293.9
0.0436109	88244.4	82793.3	88100.4	84105.2
0.0436342	89288.3	81311.4	88234.6	84146.7
0.0436574	88807.6	81181.9	88034.9	83746.3
0.0436807	86923	81515.4	88250.9	84377.4
0.043704	86567.8	81454.2	88139.3	84515.5
0.0437273	86291.2	81622	86872.8	83715.9
0.0437506	86864.5	81558.2	87101.9	83317.9
0.0437739	87547.4	81408.4	87765	83585.6
0.0437972	87322.4	81263.7	87973.6	83201.7
0.0438204	86369.2	81336.8	87842	83303.7
0.0438437	86734.9	81648.9	87713	84139
0.043867	87280.5	81827.2	88156.9	84563.9
0.0438903	87703.3	81181.6	87493.3	84869.6
0.0439136	88486.6	81267.7	86700.4	84387
0.0439369	89001.7	82530.8	87647.1	83723.1
0.0439601	89312.5	82625.5	89331.1	83539.6
0.0439834	89474.8	82409.9	89513.6	83335.4
0.0440067	89195.2	82543	88841.7	84076.6
0.04403	88281.4	82769.8	88263.2	84535
0.0440533	87746.7	82611.9	87665	83888.9
0.0440766	87410.7	82408.4	87186	83304.3
0.0440998	88345.8	81697.1	86788.9	83733.1
0.0441231	89444.3	81150.2	87136.3	83273.1
0.0441464	88893.5	81430.5	87510.5	83152.3
0.0441697	89021.3	82045.5	86859.7	83571.1
0.044193	88623.4	83719.2	86875.4	83449.8
0.0442163	87942.8	82899.1	86525.3	84129.9
0.0442395	87769.6	81264.5	87572.4	84329.5
0.0442628	87454.1	81431.9	89467.3	84849.9
0.0442861	86768.2	81156.2	88848	85340.3
0.0443094	87435.6	81462.4	88555	84349.4
0.0443327	88991.6	82221	88352.5	83607.2
0.044356	89617.4	82143.7	87984.5	83263.6
0.0443792	89181.7	81451	87673.3	83623.5
0.0444025	90094.7	82493.8	87472	84292.3
0.0444258	90084.3	81137.7	87727.2	84526.9
0.0444491	88589.9	81252	87919.2	84238.7
0.0444724	88427	82808.1	87871.1	83528.4
0.0444957	89108.7	82336.9	88020.8	83576.4
0.044519	89539	82255.4	88398.2	84459.1
0.0445422	89381.3	82702.5	88266.1	84532.4
0.0445655	89180.5	83431.7	88406.9	83946.3
0.0445888	88983	83887	88457.7	83569.7
0.0446121	89557.3	84077.3	87012.3	84118.4
0.0446354	88802.6	83646.4	87244.4	84896.4
0.0446587	87781.8	82525.4	87739.4	85704.8
0.0446819	88689.7	82310.6	88147.2	85027
0.0447052	89464.9	82996.1	88578.6	84083.3
0.0447285	90069.4	82370.4	87433.6	84011.7
0.0447518	89403.6	83268.8	86712.5	83694.1
0.0447751	88445.1	82885.6	86781.5	84311
0.0447984	88841.5	81904	87117.5	84722
0.0448216	88832.7	82549	87573.4	84302.6
0.0448449	89282.4	82650.9	88264.9	84178.7
0.0448682	90477.8	83319.9	87241.8	85520.4
0.0448915	90621.3	84221.2	86607.9	85217.9
0.0449148	87828.4	83731	88011.4	84358.5
0.0449381	89074.6	81806.1	89099.2	84494.7
0.0449613	90590	82979.6	88373.6	84888.9
0.0449846	90514	82270.3	87340.7	85171.2
0.0450079	90220.1	81930.8	87282.8	85065.2
0.0450312	90495.2	83047.4	87536.6	83915.2
0.0450545	89215.2	81743.4	87467.6	82864.5
0.0450778	89285.5	82224.1	87172.8	83303.7
0.0451011	90886.9	83506	87104.3	84173.3
0.0451243	91252.9	83816.3	87566.1	84595
0.0451476	90314.6	83206.1	88207.2	84964.3
0.0451709	89913.3	82885	88814.9	85522.4
0.0451942	90868.1	83297.5	88365.7	85226.3
0.0452175	91516.4	82186.4	88156.4	85299.5
0.0452408	90774.2	81224.8	88941.3	85944.3
0.045264	90064.3	82810.8	89480.7	86344.4
0.0452873	90799.6	81952.8	88299.8	85921.3
0.0453106	91033.3	83316.6	88234.6	84648.6
0.0453339	89486.9	84204	88685.7	84292.4
0.0453572	88396.6	83104.2	88206.2	85144.1
0.0453805	89895.3	82671.2	88038.1	85456.5
0.0454037	90589.7	82987.4	87852.2	84916.3
0.045427	90734.8	83921.9	88860.4	84666
0.0454503	91795	84083.1	89506.8	84893.9
0.0454736	91151.3	83588.1	89094.8	85233.6
0.0454969	90149.4	84034.8	90095.8	85076.4
0.0455202	89689.3	84431.7	88817.5	84394.3
0.0455434	90158.8	84880.7	87824.9	84114.1
0.0455667	90757.9	84700.3	88622.5	84033.8
0.04559	91630.3	83866.9	88878.7	84308.2
0.0456133	92456.2	83789.8	89033.8	84911
0.0456366	92389.2	83595.7	87949.4	84807.8
0.0456599	91803.5	83884.5	87058.4	85058.5
0.0456832	92038	84803.4	87318.6	85382.1
0.0457064	91714.2	85642.8	87186	85755.7
0.0457297	90815.8	85665.4	87834	86310.7
0.045753	89913.8	85024.2	88442.1	85707.3
0.0457763	89623.1	84526.8	88491.7	85281.6
0.0457996	89796.3	84717.2	88498.4	84427.1
0.0458229	90225.8	85074.8	89038	84388.2
0.0458461	90118.3	85738.5	88498.3	86786
0.0458694	90690.1	85390.9	88098.9	86184.4
0.0458927	92169.8	84531.2	88567.7	85603.9
0.045916	91863.7	84470.9	88973.3	85457.6
0.0459393	91722.7	84927.6	89152	84853.8
0.0459626	91541.5	84880.4	88232.3	84746.7
0.0459858	91330.9	84518.1	87432.8	85678.5
0.0460091	91933.1	84443.9	87193.9	86687
0.0460324	94035.2	84576.3	86541.1	86378.4
0.0460557	94148.5	84636.5	87616.5	85462.5
0.046079	91949.6	85605.8	88451.9	86502.6
0.0461023	90425.9	86225.6	88540.9	86344.7
0.0461255	91869.3	85938.6	88937.3	86308.1
0.0461488	92609.7	85735.4	90098.5	86709.6
0.0461721	92686.6	85884.9	89815.7	85902.2
0.0461954	92452	85005.7	88219.8	85745.7
0.0462187	92203	84346.1	87834	86159.2
0.046242	91811.9	85062.2	89225.2	86426.4
0.0462653	91406.2	85925	89573.6	86434.5
0.0462885	91760.6	86331.6	90315.5	86633.8
0.0463118	92230.1	85760.9	90322.5	86558.5
0.0463351	92058.8	85757.6	90471.2	86251.7
0.0463584	92485.1	86591.6	91308.1	86372.5
0.0463817	92350.7	85703.9	89399.2	86904.1
0.046405	91927.1	85927.5	87825	87037.1
0.0464282	91645.3	86318.3	87744.5	87081.9
0.0464515	91758.5	86139.8	88518.3	86834.4
0.0464748	91656.6	86126.1	90079.4	86861.1
0.0464981	91647.8	85667	90021.6	87449.1
0.0465214	91799.6	84803	89121.4	87810.8
[truncated: 84 more rows]

## Sheet: 5b
median values				raw data
Recombination frecuency (x10-4)				Recombination frecuency (x10-4)
ARP8 wt		arp8 mut		ARP8 wt.1		arp8 mut.1
11.3447		17.8474		14.6119		101.37
4.68394		14.7883		12.0833		20.4082
13.7746		26.7803		10.1942		19.3548
5.33026		18.9675		12.5		6.84211
4.03448				10.6061		16.3399
10.4847				5.09259		6.36943
8.27544	mean of means	19.5959		11.3447	median	17.8474
				ARP8 wt.2		arp8 mut.2
				5.81395		6.38298
				6.12403		10.6145
				3.38843		19.2771
				3.92308		14.1176
				5.09202		15.4589
				4.27586		19.4444
				4.68394	median	14.7883
				ARP8 wt.3		arp8 mut.3
				8.61423		14.5078
				7.18563		35
				202.162		48.9286
				21.8182		38.1188
				18.9349		5.31915
				6.87285		18.5606
				13.7746	median	26.7803
				ARP8 wt.4		arp8 mut.4
				1.68067		18.1818
				6.13497		5.44218
				9.30233		20.7865
				4.14634		6.73077
				6.15385		23.1884
				4.52555		19.7531
				5.33026	median	18.9675
				ARP8 wt.5
				3.06897
				2.28346
				1.66667
				5
				5
				5
				4.03448	median
				ARP8 wt.6
				23.2026
				8.82353
				20.2381
				10.9694
				5.71429
				10
				10.4847	median

## Sheet: Supp. Fig. 5
	Video	Date	Buffer	Salt	DNA	Protein dilution	Concentration (pM, labeled)	Valve 2 open (Fr.)	Binding Events	BE/pM (labeled)	Ratio wt vs. mut
	1.1.0	2024-09-02	HEPES	80 mM KGlu	2ul (50 pM)	wt - 1:600 - 56.9 pM	56.9	185	246	4.32337	0.55428
	1.2.0					mut - 1:600 - 79.1 pM	79.1	184	275	3.47661	0.44572
	1.3.0					wt - 1:1200 - 28.4 pM	28.4	185	49	1.72535	0.347443
	1.4.0					mut - 1:1200 - 39.5 pM	39.5	181	128	3.24051	0.652557
	2.1.0	2024-09-12	HEPES	80 mM KGlu	2ul (50 pM)	mut - 1:600 - 79.1 pM	79.1	185	533	6.73831	0.490664
	2.2.0					wt - 1:600 - 56.9 pM	56.9	183	398	6.99473	0.509336
	2.3.0					mut - 1:1200 - 39.5 pM	39.5	184	471	11.9241	0.643022
	2.4.0					wt - 1:1200 - 28.4 pM	28.4	191	188	6.61972	0.356978
	3.1.0	2024-09-13	HEPES	80 mM KGlu	2ul (50 pM)	wt - 1:1500 - 22.7 pM	22.7	187	142	6.25551	0.565309
	3.2.0					mut - 1:1500 - 31.6 pM	31.6	184	152	4.81013	0.434691
	3.3.0					wt - 1:750 - 45.5 pM	45.5	186	135	2.96703	0.553936
	3.4.0					mut - 1:750 - 63.2 pM	63.2	188	151	2.38924	0.446064
	3.5.0					mut - 1:750 - 63.2 pM	63.2	188	141	2.23101	0.411791
	3.6.0					wt - 1:750 - 45.5 pM	45.5	186	145	3.18681	0.588209
	3.7.0					mut - 1:1500 - 31.6 pM	31.6	185	90	2.8481	0.469677
	3.8.0					wt - 1:1500 - 22.7 pM	22.7	188	73	3.21586	0.530323
								Total	3317
										wt	0.500727
										mut	0.499273
									Percentile
									15.87th	0.470674
									84.13th	0.531285
									Error 1	0.470674
									Error 2	0.531285

## Sheet: Supp. Fig.6b
sample		-6	-5	-4	-3	-2	-1	1	2	3	4	5
INO80EE_ORC_dephos_rep1			-814	-652	-473	-297	-123	160	335	513	684	869
INO80EE_ORC_DDK_rep1		-940	-772	-618	-456	-290	-118	156	324	493	649	813	962
arp8_ORC_dephos_rep1			-805	-637	-468	-294	-120	159	332	499	669	846
arp8_ORC_DDK_rep1			-820	-639	-474	-298	-123	160	335	513	683	866
sample	linker_-5	linker_-4	linker_-3	linker_-2	linker_-1	ACS -1	NFR	ACS +1	linker_+1	linker_+2	linker_+3	linker_+4	linker_+5
INO80EE_ORC_dephos_rep1	-961	15	32	29	27	49.5	136	86.5	28	31	24	38	-1016
INO80EE_ORC_DDK_rep1	21	7	15	19	25	44.5	127	82.5	21	22	9	17	2
arp8_ORC_dephos_rep1	-952	21	22	27	27	46.5	132	85.5	26	20	23	30	-993
arp8_ORC_DDK_rep1	-967	34	18	29	28	49.5	136	86.5	28	31	23	36	-1013

## Sheet: Supp. Fig.6d
	control	10nM	20nM	30nM	50nM	100nM
arp8_1	1	0,87	0,58	0,29	0,01	0
arp8_2	1	0,41	0,50	0,22	0,03	0
wt_1	1	0,9	0,55	0,27	0,03	0
wt_2	1	0,9	0,46	0,12	0	0

[truncated: 1 more sheets: Supp. Fig.7]
